# Supplementary material for: Portuguese Family Physicians’ Awareness of Diagnostic and Laboratory Test Costs: A Cross-Sectional Study
Source: PLoS One. 2015 Sep 10;10(9):e0137025. doi: 10.1371/journal.pone.0137025 (PMC4565683; doi:10.1371/journal.pone.0137025)
Supplement: S1 Appendix — (XLSX) [file pone.0137025.s001.xlsx]

## Sheet: Resume
Tests	Real cost	Deemed cost average	Standard deviation	number of anwers	Don't know ou don't want to answer (n)	Median	Moda	Min	Máx	% correct answer	% Overestimates	% Underestimates	% correct estimates 25% range	% correct estimates 50% range	% correct estimates 75% range	% correct estimates above 75% range	average percentage deviation	% correct estimates above 25% range	% correct estimates bellow 25% range	% correct estimates above 50% range	% correct estimates bellow 50% range	% correct estimates above 75% range	% correct estimates bellow 75% range	% correct estimates above 75%+ range	% correct estimatesbellow 75-+ range
Sed rate	0.95	2.61	4.084	184	60	2	1	0.4	50	0	92.39	7.61	31.52	2.17	8.15	58.15	1.8	27.72	3.8	0	2.17	6.52	1.63	58.15	0
Glucose	1.2	2.44	3.874	186	58	2	1	0.2	50	0.54	66.13	33.33	35.48	6.99	25.81	31.72	1.21	11.83	23.66	0	6.99	23.66	2.15	31.18	0.54
Creatinine	1.3	2.5	2.113	185	59	2	2	0.08	15	0	70.81	29.19	30.27	6.49	25.41	37.84	1.1	9.73	20.54	0.54	5.95	23.24	2.16	37.3	0.54
Urea	1.3	2.24	1.764	185	59	2	2	0.5	12	0	66.49	33.51	35.14	5.95	28.11	30.81	0.92	10.27	24.86	0.54	5.41	24.86	3.24	30.81	0
Total cholesterol	1.4	2.98	3.241	185	59	2	2	0.5	32.5	0	76.76	23.24	11.35	46.49	1.08	41.08	1.28	9.73	1.62	25.95	20.54	0	1.08	41.08	0
AST	1.4	2.53	2.097	182	62	2	2	0.5	12	0	76.37	23.63	15.38	44.51	2.75	37.36	0.97	14.29	1.1	24.73	19.78	0	2.75	37.36	0
ALT	1.4	2.7	2.362	183	61	2	2	0.08	15	0	77.6	22.4	13.11	44.26	2.73	39.89	1.09	12.02	1.09	26.23	18.03	0	2.73	39.34	0.55
GGT	1.6	3.09	2.921	183	61	2	2	0.5	15	0.55	69.4	30.05	38.8	14.21	6.01	40.98	1.1	25.68	13.11	0	14.21	3.28	2.73	40.98	0
Ionogram	1.6	3.92	3.393	185	59	3	3	0.5	20	0	84.86	15.14	24.86	9.19	7.57	58.38	1.55	21.08	3.78	0	9.19	5.41	2.16	58.38	0
HDL Cholesterol	1.9	2.81	2.192	184	60	2	3	0.7	15	0	65.22	34.78	29.35	25	25	20.65	0.76	17.93	11.41	5.98	19.02	20.65	4.35	20.65	0
Triglycerides	1.9	2.82	2.558	185	59	2	3	0.5	20	0	67.03	32.97	31.35	21.62	29.73	17.3	0.76	21.62	9.73	4.32	17.3	23.78	5.95	17.3	0
Urinalysis	2.9	2.54	2.09	186	58	2	2	0.5	14	0	32.8	67.2	18.82	38.71	35.48	6.99	0.52	16.67	2.15	2.69	36.02	7.53	27.96	5.91	1.08
FOBT	3	9.95	7.784	168	76	10	10	2	50	7.74	86.9	5.36	9.52	10.12	13.69	66.67	2.34	7.74	1.79	6.55	3.57	13.69	0	66.67	0
Electrocardiogram	3.87	11.29	8.158	188	56	10	10	1.5	50	0.53	91.49	7.98	8.51	22.34	3.72	65.43	1.96	2.66	5.85	20.74	1.6	3.19	0.53	65.43	0
Chest x-ray	4.62	11.34	11.287	188	56	10	10	1.5	100	0	88.3	11.7	30.85	4.79	10.64	53.72	1.54	26.6	4.26	2.13	2.66	5.85	4.79	53.72	0
Proteinogram	4.8	6.12	10.941	183	61	4	2	0.7	100	0	42.62	57.38	27.32	24.04	26.23	22.4	0.83	18.58	8.74	3.28	20.77	4.92	21.31	15.85	6.56
Hemogram	5	3.04	2.586	188	56	2	2	0.3	20	10.11	7.45	82.45	19.68	20.74	36.7	22.87	0.55	11.7	7.98	0	20.74	1.6	35.11	4.26	18.62
Platelets	5	3.71	3.258	187	57	3	2	0.5	30	15.51	15.51	68.98	24.06	25.13	27.81	22.99	0.52	20.32	3.74	2.14	22.99	0.53	27.27	8.02	14.97
Pap Smear	5.42	20.09	20.549	187	57	15	10	2	150	0	85.03	14.97	12.3	12.3	1.07	74.33	2.76	1.6	10.7	9.09	3.21	0	1.07	74.33	0
CEA	8.9	25.5	21.758	160	84	20	15	3	150	0	90.63	9.38	16.88	11.25	19.38	52.5	1.93	12.5	4.38	8.13	3.13	17.5	1.88	52.5	0
PSA total	9.5	18.29	32.711	180	64	10	10	1.5	400	0	71.11	28.89	33.89	15.56	21.11	29.44	1.15	26.67	7.22	2.78	12.78	13.89	7.22	27.78	1.67
Breast ultrasound	14.3	28.79	17.797	185	59	25	30	5	100	0	87.03	12.97	16.76	24.86	9.19	49.19	1.11	15.14	1.62	16.76	8.11	5.95	3.24	49.19	0
Mammogram	20.09	29.69	22.224	178	66	30	30	2	200	0	56.18	43.82	32.02	33.71	7.3	26.97	0.73	5.62	15.17	20.79	11.8	3.37	15.17	26.4	1.69
Abdominal ultrasound	20.12	29.79	18.212	185	59	30	30	5	100	0	55.68	44.32	36.22	30.27	6.49	27.03	0.69	4.86	31.35	20	10.27	3.78	2.7	27.03	0
Pelvic ultrasound	20.16	29.96	17.41	186	58	30	30	5	100	0	59.14	40.86	23.66	41.4	9.14	25.81	0.68	6.99	16.67	19.89	21.51	6.45	2.69	25.81	0
Prostate ultrasound	20.16	31.02	17.222	186	58	30	30	5	100	0	61.83	38.17	23.66	38.71	9.68	27.96	0.7	6.99	16.67	19.89	18.82	6.99	2.69	27.96	0
Flexible sigmoidoscopy	22.64	62.84	50.151	167	77	50	50	10	400	0	91.02	8.98	10.78	16.77	1.8	70.66	1.82	5.99	4.79	13.17	3.59	1.2	0.6	70.66	0
Bone densitometry	23.22	51.4	35.06	173	71	40	40	2	250	0	81.5	18.5	16.18	18.5	18.5	46.82	1.31	4.05	12.14	14.45	4.05	16.76	1.73	46.24	0.58
Stress test	27.55	35.52	20.817	186	58	30	30	7	200	0	61.29	38.71	30.65	36.56	8.6	24.19	0.51	18.28	12.37	13.98	22.58	4.84	3.76	24.19	0
Upper endoscopy	34.31	64.6	39.36	180	64	52.5	80	10	200	0	76.67	23.33	20	27.22	12.78	40	1.01	8.89	11.11	17.78	9.44	10	2.78	40	0
Echocardiogram	40.7	46.7	25.785	183	61	44.5	50	10	200	0.55	50.27	49.18	40.44	30.05	17.49	12.02	0.45	23.5	16.94	12.57	17.49	2.73	14.75	12.02	0
Colonoscopy	51.21	91.48	51.345	181	63	80	100	17	300	0	70.72	29.28	24.86	14.92	12.71	47.51	0.93	8.29	16.57	5.52	9.39	9.39	3.31	47.51	0
Abdominal CT	90.65	102.74	62.446	189	55	90	120	2	300	0	48.68	51.32	28.04	31.75	22.22	17.99	0.54	10.05	17.99	13.23	18.52	12.17	10.05	13.23	4.76

## Sheet: Custos_description
B.1	B.2	B.3	B.4
1_Discordo totalmente	3_Indeciso	1_Discordo totalmente	3_Indeciso
1_Discordo totalmente	4_Concordo	1_Discordo totalmente	4_Concordo
1_Discordo totalmente	3_Indeciso	1_Discordo totalmente	5_Concordo totalmente
1_Discordo totalmente	5_Concordo totalmente	3_Indeciso	5_Concordo totalmente
1_Discordo totalmente	4_Concordo	3_Indeciso	5_Concordo totalmente
1_Discordo totalmente	2_Discordo	1_Discordo totalmente	4_Concordo			Legend (Portuguese to English):
1_Discordo totalmente	5_Concordo totalmente	2_Discordo	5_Concordo totalmente			1 - Discordo totalmente = Strongly disagree
1_Discordo totalmente	4_Concordo	3_Indeciso	5_Concordo totalmente			2- Discordo = Disagree
1_Discordo totalmente	3_Indeciso	1_Discordo totalmente	4_Concordo			3- Indeciso = Undecided
1_Discordo totalmente	4_Concordo	2_Discordo	5_Concordo totalmente			4- Concordo = Agree
1_Discordo totalmente	4_Concordo	2_Discordo	5_Concordo totalmente			5 - Concordo totalmente = Strongly agree
1_Discordo totalmente	4_Concordo	3_Indeciso	5_Concordo totalmente
1_Discordo totalmente	5_Concordo totalmente	4_Concordo	5_Concordo totalmente
1_Discordo totalmente	3_Indeciso	1_Discordo totalmente	4_Concordo
1_Discordo totalmente	4_Concordo	3_Indeciso	5_Concordo totalmente
1_Discordo totalmente	4_Concordo	1_Discordo totalmente	4_Concordo
1_Discordo totalmente	4_Concordo	3_Indeciso	5_Concordo totalmente
1_Discordo totalmente	5_Concordo totalmente	1_Discordo totalmente	5_Concordo totalmente
1_Discordo totalmente	4_Concordo	1_Discordo totalmente	4_Concordo
1_Discordo totalmente	1_Discordo totalmente	1_Discordo totalmente	5_Concordo totalmente
1_Discordo totalmente	3_Indeciso	1_Discordo totalmente	3_Indeciso
1_Discordo totalmente	5_Concordo totalmente	4_Concordo	5_Concordo totalmente
1_Discordo totalmente	3_Indeciso	1_Discordo totalmente	4_Concordo
1_Discordo totalmente	2_Discordo	2_Discordo	5_Concordo totalmente
1_Discordo totalmente	3_Indeciso	2_Discordo	5_Concordo totalmente
1_Discordo totalmente	2_Discordo	1_Discordo totalmente	4_Concordo
1_Discordo totalmente	3_Indeciso	1_Discordo totalmente	4_Concordo
1_Discordo totalmente	5_Concordo totalmente	1_Discordo totalmente	5_Concordo totalmente
1_Discordo totalmente	5_Concordo totalmente	5_Concordo totalmente	5_Concordo totalmente
1_Discordo totalmente	5_Concordo totalmente	1_Discordo totalmente	5_Concordo totalmente
1_Discordo totalmente	5_Concordo totalmente	3_Indeciso	5_Concordo totalmente
1_Discordo totalmente	4_Concordo	4_Concordo	5_Concordo totalmente
1_Discordo totalmente	2_Discordo	1_Discordo totalmente	4_Concordo
1_Discordo totalmente	4_Concordo	4_Concordo	5_Concordo totalmente
1_Discordo totalmente	4_Concordo	2_Discordo	5_Concordo totalmente
1_Discordo totalmente	3_Indeciso	1_Discordo totalmente	4_Concordo
1_Discordo totalmente	5_Concordo totalmente	1_Discordo totalmente	2_Discordo
1_Discordo totalmente	5_Concordo totalmente	1_Discordo totalmente	2_Discordo
1_Discordo totalmente	3_Indeciso	1_Discordo totalmente	5_Concordo totalmente
1_Discordo totalmente	4_Concordo	2_Discordo	5_Concordo totalmente
1_Discordo totalmente	2_Discordo	2_Discordo	5_Concordo totalmente
1_Discordo totalmente	4_Concordo	2_Discordo	2_Discordo
1_Discordo totalmente	1_Discordo totalmente	1_Discordo totalmente	1_Discordo totalmente
1_Discordo totalmente	5_Concordo totalmente	1_Discordo totalmente	1_Discordo totalmente
1_Discordo totalmente	2_Discordo	1_Discordo totalmente	4_Concordo
1_Discordo totalmente	1_Discordo totalmente	2_Discordo	3_Indeciso
1_Discordo totalmente	3_Indeciso	1_Discordo totalmente	4_Concordo
1_Discordo totalmente	4_Concordo	1_Discordo totalmente	5_Concordo totalmente
1_Discordo totalmente	2_Discordo	1_Discordo totalmente	3_Indeciso
1_Discordo totalmente	5_Concordo totalmente	1_Discordo totalmente	5_Concordo totalmente
1_Discordo totalmente	2_Discordo	1_Discordo totalmente	4_Concordo
1_Discordo totalmente	5_Concordo totalmente	1_Discordo totalmente	5_Concordo totalmente
1_Discordo totalmente	5_Concordo totalmente	1_Discordo totalmente	5_Concordo totalmente
1_Discordo totalmente	5_Concordo totalmente	1_Discordo totalmente	5_Concordo totalmente
1_Discordo totalmente	4_Concordo	1_Discordo totalmente	5_Concordo totalmente
2_Discordo	4_Concordo	3_Indeciso	4_Concordo
2_Discordo	4_Concordo	2_Discordo	4_Concordo
2_Discordo	4_Concordo	1_Discordo totalmente	5_Concordo totalmente
2_Discordo	4_Concordo	1_Discordo totalmente	5_Concordo totalmente
2_Discordo	4_Concordo	2_Discordo	4_Concordo
2_Discordo	4_Concordo	1_Discordo totalmente	4_Concordo
2_Discordo	1_Discordo totalmente	1_Discordo totalmente	4_Concordo
2_Discordo	4_Concordo	4_Concordo	4_Concordo
2_Discordo	5_Concordo totalmente	1_Discordo totalmente	5_Concordo totalmente
2_Discordo	2_Discordo	2_Discordo	4_Concordo
2_Discordo	4_Concordo	2_Discordo	5_Concordo totalmente
2_Discordo	4_Concordo	1_Discordo totalmente	5_Concordo totalmente
2_Discordo	2_Discordo	1_Discordo totalmente	4_Concordo
2_Discordo	4_Concordo	1_Discordo totalmente	4_Concordo
2_Discordo	4_Concordo	4_Concordo	5_Concordo totalmente
2_Discordo	4_Concordo	4_Concordo	5_Concordo totalmente
2_Discordo	3_Indeciso	2_Discordo	5_Concordo totalmente
2_Discordo	4_Concordo	2_Discordo	4_Concordo
2_Discordo	4_Concordo	1_Discordo totalmente	4_Concordo
2_Discordo	4_Concordo	1_Discordo totalmente	4_Concordo
2_Discordo	1_Discordo totalmente	1_Discordo totalmente	4_Concordo
2_Discordo	4_Concordo	1_Discordo totalmente	5_Concordo totalmente
2_Discordo	2_Discordo	1_Discordo totalmente	2_Discordo
2_Discordo	5_Concordo totalmente	2_Discordo	5_Concordo totalmente
2_Discordo	4_Concordo	2_Discordo	4_Concordo
2_Discordo	2_Discordo	2_Discordo	4_Concordo
2_Discordo	2_Discordo	2_Discordo	4_Concordo
2_Discordo	2_Discordo	1_Discordo totalmente	5_Concordo totalmente
2_Discordo	2_Discordo	3_Indeciso	5_Concordo totalmente
2_Discordo	5_Concordo totalmente	1_Discordo totalmente	5_Concordo totalmente
2_Discordo	2_Discordo	1_Discordo totalmente	2_Discordo
2_Discordo	3_Indeciso	1_Discordo totalmente	5_Concordo totalmente
2_Discordo	4_Concordo	1_Discordo totalmente	5_Concordo totalmente
2_Discordo	3_Indeciso	2_Discordo	3_Indeciso
2_Discordo	4_Concordo	2_Discordo	2_Discordo
2_Discordo	2_Discordo	1_Discordo totalmente	4_Concordo
2_Discordo	1_Discordo totalmente	1_Discordo totalmente	1_Discordo totalmente
2_Discordo	2_Discordo	2_Discordo	2_Discordo
2_Discordo	3_Indeciso	1_Discordo totalmente	4_Concordo
2_Discordo	3_Indeciso	1_Discordo totalmente	4_Concordo
2_Discordo	4_Concordo	2_Discordo	5_Concordo totalmente
2_Discordo	3_Indeciso	2_Discordo	4_Concordo
2_Discordo	2_Discordo	1_Discordo totalmente	3_Indeciso
2_Discordo	4_Concordo	1_Discordo totalmente	4_Concordo
3_Indeciso	1_Discordo totalmente	1_Discordo totalmente	3_Indeciso
3_Indeciso	5_Concordo totalmente	2_Discordo	4_Concordo
3_Indeciso	4_Concordo	2_Discordo	4_Concordo
3_Indeciso	3_Indeciso	1_Discordo totalmente	4_Concordo
3_Indeciso	3_Indeciso	1_Discordo totalmente	3_Indeciso
3_Indeciso	3_Indeciso	1_Discordo totalmente	4_Concordo
3_Indeciso	3_Indeciso	1_Discordo totalmente	4_Concordo
3_Indeciso	5_Concordo totalmente	1_Discordo totalmente	5_Concordo totalmente
3_Indeciso	3_Indeciso	1_Discordo totalmente	4_Concordo
3_Indeciso	2_Discordo	2_Discordo	4_Concordo
3_Indeciso	4_Concordo	1_Discordo totalmente	2_Discordo
3_Indeciso	4_Concordo	1_Discordo totalmente	4_Concordo
3_Indeciso	4_Concordo	1_Discordo totalmente	4_Concordo
3_Indeciso	4_Concordo	1_Discordo totalmente	4_Concordo
3_Indeciso	3_Indeciso	2_Discordo	4_Concordo
3_Indeciso	3_Indeciso	1_Discordo totalmente	5_Concordo totalmente
3_Indeciso	3_Indeciso	1_Discordo totalmente	3_Indeciso
3_Indeciso	4_Concordo	1_Discordo totalmente	2_Discordo
3_Indeciso	4_Concordo	1_Discordo totalmente	2_Discordo
3_Indeciso	5_Concordo totalmente	1_Discordo totalmente	1_Discordo totalmente
3_Indeciso	4_Concordo	1_Discordo totalmente	5_Concordo totalmente
3_Indeciso	4_Concordo	1_Discordo totalmente	4_Concordo
3_Indeciso	4_Concordo	1_Discordo totalmente	4_Concordo
3_Indeciso	4_Concordo	1_Discordo totalmente	4_Concordo
3_Indeciso	3_Indeciso	2_Discordo	4_Concordo
3_Indeciso	3_Indeciso	1_Discordo totalmente	4_Concordo
3_Indeciso	3_Indeciso	1_Discordo totalmente	4_Concordo
3_Indeciso	5_Concordo totalmente	2_Discordo	5_Concordo totalmente
3_Indeciso	4_Concordo	1_Discordo totalmente	4_Concordo
3_Indeciso	3_Indeciso	1_Discordo totalmente	3_Indeciso
3_Indeciso	1_Discordo totalmente	1_Discordo totalmente	5_Concordo totalmente
3_Indeciso	1_Discordo totalmente	1_Discordo totalmente	5_Concordo totalmente
3_Indeciso	3_Indeciso	1_Discordo totalmente	4_Concordo
3_Indeciso	1_Discordo totalmente	1_Discordo totalmente	2_Discordo
3_Indeciso	3_Indeciso	1_Discordo totalmente	5_Concordo totalmente
3_Indeciso	3_Indeciso	1_Discordo totalmente	4_Concordo
3_Indeciso	3_Indeciso	1_Discordo totalmente	4_Concordo
3_Indeciso	3_Indeciso	1_Discordo totalmente	5_Concordo totalmente
3_Indeciso	3_Indeciso	2_Discordo	4_Concordo
3_Indeciso	3_Indeciso	1_Discordo totalmente	5_Concordo totalmente
3_Indeciso	3_Indeciso	1_Discordo totalmente	4_Concordo
3_Indeciso	4_Concordo	2_Discordo	4_Concordo
3_Indeciso	3_Indeciso	2_Discordo	4_Concordo
3_Indeciso	3_Indeciso	3_Indeciso	5_Concordo totalmente
3_Indeciso	5_Concordo totalmente	4_Concordo	5_Concordo totalmente
3_Indeciso	3_Indeciso	1_Discordo totalmente	4_Concordo
3_Indeciso	5_Concordo totalmente	2_Discordo	3_Indeciso
3_Indeciso	4_Concordo	2_Discordo	1_Discordo totalmente
3_Indeciso	5_Concordo totalmente	1_Discordo totalmente	5_Concordo totalmente
3_Indeciso	2_Discordo	1_Discordo totalmente	5_Concordo totalmente
3_Indeciso	2_Discordo	1_Discordo totalmente	1_Discordo totalmente
3_Indeciso	2_Discordo	1_Discordo totalmente	1_Discordo totalmente
3_Indeciso	3_Indeciso	2_Discordo	4_Concordo
3_Indeciso	1_Discordo totalmente	1_Discordo totalmente	5_Concordo totalmente
3_Indeciso	3_Indeciso	2_Discordo	4_Concordo
3_Indeciso	3_Indeciso	2_Discordo	4_Concordo
3_Indeciso	1_Discordo totalmente	1_Discordo totalmente	5_Concordo totalmente
3_Indeciso	1_Discordo totalmente	1_Discordo totalmente	5_Concordo totalmente
3_Indeciso	1_Discordo totalmente	1_Discordo totalmente	5_Concordo totalmente
3_Indeciso	3_Indeciso	1_Discordo totalmente	5_Concordo totalmente
3_Indeciso	2_Discordo	1_Discordo totalmente	1_Discordo totalmente
3_Indeciso	3_Indeciso	2_Discordo	4_Concordo
3_Indeciso	2_Discordo	2_Discordo	3_Indeciso
3_Indeciso	2_Discordo	1_Discordo totalmente	2_Discordo
3_Indeciso	2_Discordo	1_Discordo totalmente	5_Concordo totalmente
4_Concordo	4_Concordo	2_Discordo	4_Concordo
4_Concordo	4_Concordo	4_Concordo	5_Concordo totalmente
4_Concordo	5_Concordo totalmente	4_Concordo	4_Concordo
4_Concordo	2_Discordo	1_Discordo totalmente	4_Concordo
4_Concordo	4_Concordo	1_Discordo totalmente	5_Concordo totalmente
4_Concordo	2_Discordo	1_Discordo totalmente	4_Concordo
4_Concordo	3_Indeciso	2_Discordo	4_Concordo
4_Concordo	3_Indeciso	1_Discordo totalmente	4_Concordo
4_Concordo	3_Indeciso	2_Discordo	4_Concordo
4_Concordo	5_Concordo totalmente	1_Discordo totalmente	5_Concordo totalmente
4_Concordo	5_Concordo totalmente	4_Concordo	5_Concordo totalmente
4_Concordo	2_Discordo	1_Discordo totalmente	4_Concordo
4_Concordo	3_Indeciso	1_Discordo totalmente	2_Discordo
4_Concordo	3_Indeciso	1_Discordo totalmente	2_Discordo
4_Concordo	2_Discordo	2_Discordo	4_Concordo
4_Concordo	2_Discordo	2_Discordo	4_Concordo
4_Concordo	4_Concordo	1_Discordo totalmente	5_Concordo totalmente
4_Concordo	4_Concordo	1_Discordo totalmente	5_Concordo totalmente
4_Concordo	4_Concordo	1_Discordo totalmente	2_Discordo
4_Concordo	4_Concordo	1_Discordo totalmente	2_Discordo
4_Concordo	5_Concordo totalmente	4_Concordo	4_Concordo
4_Concordo	4_Concordo	3_Indeciso	5_Concordo totalmente
4_Concordo	5_Concordo totalmente	4_Concordo	5_Concordo totalmente
4_Concordo	2_Discordo	2_Discordo	2_Discordo
4_Concordo	2_Discordo	1_Discordo totalmente	4_Concordo
4_Concordo	4_Concordo	4_Concordo	4_Concordo
4_Concordo	1_Discordo totalmente	1_Discordo totalmente	4_Concordo
4_Concordo	3_Indeciso	1_Discordo totalmente	4_Concordo
4_Concordo	3_Indeciso	1_Discordo totalmente	4_Concordo
4_Concordo	3_Indeciso	1_Discordo totalmente	3_Indeciso
4_Concordo	3_Indeciso	2_Discordo	4_Concordo
4_Concordo	3_Indeciso	2_Discordo	5_Concordo totalmente
4_Concordo	4_Concordo	2_Discordo	4_Concordo
4_Concordo	5_Concordo totalmente	4_Concordo	5_Concordo totalmente
4_Concordo	5_Concordo totalmente	3_Indeciso	5_Concordo totalmente
4_Concordo	3_Indeciso	1_Discordo totalmente	4_Concordo
4_Concordo	2_Discordo	1_Discordo totalmente	2_Discordo
4_Concordo	3_Indeciso	2_Discordo	5_Concordo totalmente
4_Concordo	3_Indeciso	1_Discordo totalmente	5_Concordo totalmente
4_Concordo	5_Concordo totalmente	3_Indeciso	5_Concordo totalmente
4_Concordo	2_Discordo	2_Discordo	2_Discordo
4_Concordo	3_Indeciso	2_Discordo	4_Concordo
4_Concordo	3_Indeciso	1_Discordo totalmente	5_Concordo totalmente
4_Concordo	5_Concordo totalmente	5_Concordo totalmente	5_Concordo totalmente
4_Concordo	3_Indeciso	1_Discordo totalmente	5_Concordo totalmente
4_Concordo	3_Indeciso	1_Discordo totalmente	4_Concordo
4_Concordo	3_Indeciso	2_Discordo	2_Discordo
4_Concordo	4_Concordo	1_Discordo totalmente	4_Concordo
4_Concordo	3_Indeciso	1_Discordo totalmente	4_Concordo
4_Concordo	4_Concordo	1_Discordo totalmente	5_Concordo totalmente
4_Concordo	3_Indeciso	1_Discordo totalmente	5_Concordo totalmente
4_Concordo	3_Indeciso	2_Discordo	4_Concordo
4_Concordo	5_Concordo totalmente	4_Concordo	5_Concordo totalmente
4_Concordo	3_Indeciso	1_Discordo totalmente	5_Concordo totalmente
4_Concordo	4_Concordo	3_Indeciso	5_Concordo totalmente
4_Concordo	4_Concordo	3_Indeciso	5_Concordo totalmente
4_Concordo	5_Concordo totalmente	3_Indeciso	5_Concordo totalmente
4_Concordo	4_Concordo	1_Discordo totalmente	5_Concordo totalmente
5_Concordo totalmente	4_Concordo	2_Discordo	5_Concordo totalmente
5_Concordo totalmente	2_Discordo	2_Discordo	5_Concordo totalmente
5_Concordo totalmente	3_Indeciso	3_Indeciso	5_Concordo totalmente
5_Concordo totalmente	3_Indeciso	2_Discordo	4_Concordo
5_Concordo totalmente	4_Concordo	2_Discordo	5_Concordo totalmente
5_Concordo totalmente	4_Concordo	2_Discordo	5_Concordo totalmente
5_Concordo totalmente	2_Discordo	1_Discordo totalmente	5_Concordo totalmente
5_Concordo totalmente	4_Concordo	2_Discordo	4_Concordo
5_Concordo totalmente	2_Discordo	2_Discordo	5_Concordo totalmente
5_Concordo totalmente	2_Discordo	1_Discordo totalmente	4_Concordo
5_Concordo totalmente	4_Concordo	2_Discordo	2_Discordo
5_Concordo totalmente	5_Concordo totalmente	1_Discordo totalmente	5_Concordo totalmente
5_Concordo totalmente	4_Concordo	2_Discordo	2_Discordo
5_Concordo totalmente	5_Concordo totalmente	3_Indeciso	5_Concordo totalmente
5_Concordo totalmente	2_Discordo	1_Discordo totalmente	4_Concordo
5_Concordo totalmente	4_Concordo	2_Discordo	2_Discordo
5_Concordo totalmente	5_Concordo totalmente	2_Discordo	5_Concordo totalmente
5_Concordo totalmente	5_Concordo totalmente	1_Discordo totalmente	5_Concordo totalmente
5_Concordo totalmente	2_Discordo	2_Discordo	4_Concordo
5_Concordo totalmente	2_Discordo	2_Discordo	4_Concordo
5_Concordo totalmente	5_Concordo totalmente	2_Discordo	5_Concordo totalmente
5_Concordo totalmente	3_Indeciso	1_Discordo totalmente	4_Concordo

## Sheet: B1
Rótulos de Linha	Contagem de B.1_2
1_Discordo totalmente	0.22541
2_Discordo	0.180328
3_Indeciso	0.266393
4_Concordo	0.237705
5_Concordo totalmente	0.0901639
Total Geral	1										Legend (Portuguese to English):
											1 - Discordo totalmente = Strongly disagree
											2- Discordo = Disagree
											3- Indeciso = Undecided
											4- Concordo = Agree
											5 - Concordo totalmente = Strongly agree

## Sheet: B2
Rótulos de Linha	Contagem de B.2
1_Discordo totalmente	0.0614754
2_Discordo	0.17623
3_Indeciso	0.286885
4_Concordo	0.303279
5_Concordo totalmente	0.172131
Total Geral	1
												Legend (Portuguese to English):
												1 - Discordo totalmente = Strongly disagree
												2- Discordo = Disagree
												3- Indeciso = Undecided
												4- Concordo = Agree
												5 - Concordo totalmente = Strongly agree

## Sheet: B3
Rótulos de Linha	Contagem de B.3
1_Discordo totalmente	0.569672
2_Discordo	0.282787
3_Indeciso	0.0737705
4_Concordo	0.0655738
5_Concordo totalmente	0.00819672
Total Geral	1												Legend (Portuguese to English):
													1 - Discordo totalmente = Strongly disagree
													2- Discordo = Disagree
													3- Indeciso = Undecided
													4- Concordo = Agree
													5 - Concordo totalmente = Strongly agree

## Sheet: B4
Rótulos de Linha	Contagem de B.4
1_Discordo totalmente	0.0327869
2_Discordo	0.0942623
3_Indeciso	0.0532787
4_Concordo	0.393443											Legend (Portuguese to English):
5_Concordo totalmente	0.42623											1 - Discordo totalmente = Strongly disagree
Total Geral	1											2- Discordo = Disagree
												3- Indeciso = Undecided
												4- Concordo = Agree
												5 - Concordo totalmente = Strongly agree

## Sheet: Platelets
Answers (n)	Deviation	%Deviation	Classification	% absolute deviation	Deviation range	Deviation range 2
0.5	-4.5	-0.9	estimou a menos	0.9	Intervalo acima de 75%	Intervalo abaixo de -75%	2			Legend (Portuguese to English):
0.7	-4.3	-0.86	estimou a menos	0.86	Intervalo acima de 75%	Intervalo abaixo de -75%	2	TOTAL	187	TOTAL
0.8	-4.2	-0.84	estimou a menos	0.84	Intervalo acima de 75%	Intervalo abaixo de -75%	2	% SUBESTIMAÇÃO	68.984	% Underestimates
0.8	-4.2	-0.84	estimou a menos	0.84	Intervalo acima de 75%	Intervalo abaixo de -75%	2	% SOBRESTIMAÇÃO	15.508	% Overestimates
0.8	-4.2	-0.84	estimou a menos	0.84	Intervalo acima de 75%	Intervalo abaixo de -75%	2	% ACERTO	15.508	% Correct estimates
1	-4	-0.8	estimou a menos	0.8	Intervalo acima de 75%	Intervalo abaixo de -75%	2	% INTERVALO DE 25%	24.0642	% within 25%
1	-4	-0.8	estimou a menos	0.8	Intervalo acima de 75%	Intervalo abaixo de -75%	2	% INTERVALO DE 50%	25.1337	% within 50%
1	-4	-0.8	estimou a menos	0.8	Intervalo acima de 75%	Intervalo abaixo de -75%	2	% INTERVALO DE 75%	27.8075	% within 75%
1	-4	-0.8	estimou a menos	0.8	Intervalo acima de 75%	Intervalo abaixo de -75%	2	% INTERVALO ACIMA DE 75%	22.9947	% above 75%
1	-4	-0.8	estimou a menos	0.8	Intervalo acima de 75%	Intervalo abaixo de -75%	2	Média	0.523743	Average
1	-4	-0.8	estimou a menos	0.8	Intervalo acima de 75%	Intervalo abaixo de -75%	2	%INTERVALO < - 75%	14.9733	% < - 75% range
1	-4	-0.8	estimou a menos	0.8	Intervalo acima de 75%	Intervalo abaixo de -75%	2	%INTERVALO - 75%;-50%	27.2727	% - 75%;-50% range
1	-4	-0.8	estimou a menos	0.8	Intervalo acima de 75%	Intervalo abaixo de -75%	2	%INTERVALO - 50%;-25%	22.9947	% - 50%;-25% range
1	-4	-0.8	estimou a menos	0.8	Intervalo acima de 75%	Intervalo abaixo de -75%	2	%INTERVALO - 25%;0%	3.74332	% - 25%;0% range
1	-4	-0.8	estimou a menos	0.8	Intervalo acima de 75%	Intervalo abaixo de -75%	2	%INTERVALO 0%;25%	20.3209	% 0%;25% range
1	-4	-0.8	estimou a menos	0.8	Intervalo acima de 75%	Intervalo abaixo de -75%	2	%INTERVALO 25%;50%	2.13904	% 25%;50% range
1	-4	-0.8	estimou a menos	0.8	Intervalo acima de 75%	Intervalo abaixo de -75%	2	%INTERVALO 50%;75%	0.534759	% 50%;75% range
1	-4	-0.8	estimou a menos	0.8	Intervalo acima de 75%	Intervalo abaixo de -75%	2	%INTERVALO > 75%	8.02139	% >75% range
1	-4	-0.8	estimou a menos	0.8	Intervalo acima de 75%	Intervalo abaixo de -75%	2
1	-4	-0.8	estimou a menos	0.8	Intervalo acima de 75%	Intervalo abaixo de -75%	2
1	-4	-0.8	estimou a menos	0.8	Intervalo acima de 75%	Intervalo abaixo de -75%	2
1	-4	-0.8	estimou a menos	0.8	Intervalo acima de 75%	Intervalo abaixo de -75%	2
1	-4	-0.8	estimou a menos	0.8	Intervalo acima de 75%	Intervalo abaixo de -75%	2
1	-4	-0.8	estimou a menos	0.8	Intervalo acima de 75%	Intervalo abaixo de -75%	2
1	-4	-0.8	estimou a menos	0.8	Intervalo acima de 75%	Intervalo abaixo de -75%	2
1	-4	-0.8	estimou a menos	0.8	Intervalo acima de 75%	Intervalo abaixo de -75%	2
1	-4	-0.8	estimou a menos	0.8	Intervalo acima de 75%	Intervalo abaixo de -75%	2
1.2	-3.8	-0.76	estimou a menos	0.76	Intervalo acima de 75%	Intervalo abaixo de -75%	2
1.5	-3.5	-0.7	estimou a menos	0.7	Intervalo de 75%	Intervalo entre -75% e -50%	2
1.5	-3.5	-0.7	estimou a menos	0.7	Intervalo de 75%	Intervalo entre -75% e -50%	2
1.5	-3.5	-0.7	estimou a menos	0.7	Intervalo de 75%	Intervalo entre -75% e -50%	2
1.5	-3.5	-0.7	estimou a menos	0.7	Intervalo de 75%	Intervalo entre -75% e -50%	2
1.5	-3.5	-0.7	estimou a menos	0.7	Intervalo de 75%	Intervalo entre -75% e -50%	2
1.5	-3.5	-0.7	estimou a menos	0.7	Intervalo de 75%	Intervalo entre -75% e -50%	2
1.5	-3.5	-0.7	estimou a menos	0.7	Intervalo de 75%	Intervalo entre -75% e -50%	2
1.5	-3.5	-0.7	estimou a menos	0.7	Intervalo de 75%	Intervalo entre -75% e -50%	2
1.5	-3.5	-0.7	estimou a menos	0.7	Intervalo de 75%	Intervalo entre -75% e -50%	2
1.5	-3.5	-0.7	estimou a menos	0.7	Intervalo de 75%	Intervalo entre -75% e -50%	2
1.5	-3.5	-0.7	estimou a menos	0.7	Intervalo de 75%	Intervalo entre -75% e -50%	2
2	-3	-0.6	estimou a menos	0.6	Intervalo de 75%	Intervalo entre -75% e -50%	2
2	-3	-0.6	estimou a menos	0.6	Intervalo de 75%	Intervalo entre -75% e -50%	2
2	-3	-0.6	estimou a menos	0.6	Intervalo de 75%	Intervalo entre -75% e -50%	2
2	-3	-0.6	estimou a menos	0.6	Intervalo de 75%	Intervalo entre -75% e -50%	2
2	-3	-0.6	estimou a menos	0.6	Intervalo de 75%	Intervalo entre -75% e -50%	2
2	-3	-0.6	estimou a menos	0.6	Intervalo de 75%	Intervalo entre -75% e -50%	2
2	-3	-0.6	estimou a menos	0.6	Intervalo de 75%	Intervalo entre -75% e -50%	2
2	-3	-0.6	estimou a menos	0.6	Intervalo de 75%	Intervalo entre -75% e -50%	2
2	-3	-0.6	estimou a menos	0.6	Intervalo de 75%	Intervalo entre -75% e -50%	2
2	-3	-0.6	estimou a menos	0.6	Intervalo de 75%	Intervalo entre -75% e -50%	2
2	-3	-0.6	estimou a menos	0.6	Intervalo de 75%	Intervalo entre -75% e -50%	2
2	-3	-0.6	estimou a menos	0.6	Intervalo de 75%	Intervalo entre -75% e -50%	2
2	-3	-0.6	estimou a menos	0.6	Intervalo de 75%	Intervalo entre -75% e -50%	2
2	-3	-0.6	estimou a menos	0.6	Intervalo de 75%	Intervalo entre -75% e -50%	2
2	-3	-0.6	estimou a menos	0.6	Intervalo de 75%	Intervalo entre -75% e -50%	2
2	-3	-0.6	estimou a menos	0.6	Intervalo de 75%	Intervalo entre -75% e -50%	2
2	-3	-0.6	estimou a menos	0.6	Intervalo de 75%	Intervalo entre -75% e -50%	2
2	-3	-0.6	estimou a menos	0.6	Intervalo de 75%	Intervalo entre -75% e -50%	2
2	-3	-0.6	estimou a menos	0.6	Intervalo de 75%	Intervalo entre -75% e -50%	2
2	-3	-0.6	estimou a menos	0.6	Intervalo de 75%	Intervalo entre -75% e -50%	2
2	-3	-0.6	estimou a menos	0.6	Intervalo de 75%	Intervalo entre -75% e -50%	2
2	-3	-0.6	estimou a menos	0.6	Intervalo de 75%	Intervalo entre -75% e -50%	2
2	-3	-0.6	estimou a menos	0.6	Intervalo de 75%	Intervalo entre -75% e -50%	2
2	-3	-0.6	estimou a menos	0.6	Intervalo de 75%	Intervalo entre -75% e -50%	2
2	-3	-0.6	estimou a menos	0.6	Intervalo de 75%	Intervalo entre -75% e -50%	2
2	-3	-0.6	estimou a menos	0.6	Intervalo de 75%	Intervalo entre -75% e -50%	2
2	-3	-0.6	estimou a menos	0.6	Intervalo de 75%	Intervalo entre -75% e -50%	2
2	-3	-0.6	estimou a menos	0.6	Intervalo de 75%	Intervalo entre -75% e -50%	2
2	-3	-0.6	estimou a menos	0.6	Intervalo de 75%	Intervalo entre -75% e -50%	2
2	-3	-0.6	estimou a menos	0.6	Intervalo de 75%	Intervalo entre -75% e -50%	2
2	-3	-0.6	estimou a menos	0.6	Intervalo de 75%	Intervalo entre -75% e -50%	2
2	-3	-0.6	estimou a menos	0.6	Intervalo de 75%	Intervalo entre -75% e -50%	2
2	-3	-0.6	estimou a menos	0.6	Intervalo de 75%	Intervalo entre -75% e -50%	2
2	-3	-0.6	estimou a menos	0.6	Intervalo de 75%	Intervalo entre -75% e -50%	2
2	-3	-0.6	estimou a menos	0.6	Intervalo de 75%	Intervalo entre -75% e -50%	2
2	-3	-0.6	estimou a menos	0.6	Intervalo de 75%	Intervalo entre -75% e -50%	2
2	-3	-0.6	estimou a menos	0.6	Intervalo de 75%	Intervalo entre -75% e -50%	2
2	-3	-0.6	estimou a menos	0.6	Intervalo de 75%	Intervalo entre -75% e -50%	2
2	-3	-0.6	estimou a menos	0.6	Intervalo de 75%	Intervalo entre -75% e -50%	2
2	-3	-0.6	estimou a menos	0.6	Intervalo de 75%	Intervalo entre -75% e -50%	2
2.5	-2.5	-0.5	estimou a menos	0.5	Intervalo de 50%	Intervalo entre -50% e -25%	2
2.5	-2.5	-0.5	estimou a menos	0.5	Intervalo de 50%	Intervalo entre -50% e -25%	2
2.5	-2.5	-0.5	estimou a menos	0.5	Intervalo de 50%	Intervalo entre -50% e -25%	2
2.5	-2.5	-0.5	estimou a menos	0.5	Intervalo de 50%	Intervalo entre -50% e -25%	2
2.5	-2.5	-0.5	estimou a menos	0.5	Intervalo de 50%	Intervalo entre -50% e -25%	2
2.5	-2.5	-0.5	estimou a menos	0.5	Intervalo de 50%	Intervalo entre -50% e -25%	2
2.5	-2.5	-0.5	estimou a menos	0.5	Intervalo de 50%	Intervalo entre -50% e -25%	2
2.5	-2.5	-0.5	estimou a menos	0.5	Intervalo de 50%	Intervalo entre -50% e -25%	2
2.5	-2.5	-0.5	estimou a menos	0.5	Intervalo de 50%	Intervalo entre -50% e -25%	2
2.5	-2.5	-0.5	estimou a menos	0.5	Intervalo de 50%	Intervalo entre -50% e -25%	2
2.5	-2.5	-0.5	estimou a menos	0.5	Intervalo de 50%	Intervalo entre -50% e -25%	2
3	-2	-0.4	estimou a menos	0.4	Intervalo de 50%	Intervalo entre -50% e -25%	2
3	-2	-0.4	estimou a menos	0.4	Intervalo de 50%	Intervalo entre -50% e -25%	2
3	-2	-0.4	estimou a menos	0.4	Intervalo de 50%	Intervalo entre -50% e -25%	2
3	-2	-0.4	estimou a menos	0.4	Intervalo de 50%	Intervalo entre -50% e -25%	2
3	-2	-0.4	estimou a menos	0.4	Intervalo de 50%	Intervalo entre -50% e -25%	2
3	-2	-0.4	estimou a menos	0.4	Intervalo de 50%	Intervalo entre -50% e -25%	2
3	-2	-0.4	estimou a menos	0.4	Intervalo de 50%	Intervalo entre -50% e -25%	2
3	-2	-0.4	estimou a menos	0.4	Intervalo de 50%	Intervalo entre -50% e -25%	2
3	-2	-0.4	estimou a menos	0.4	Intervalo de 50%	Intervalo entre -50% e -25%	2
3	-2	-0.4	estimou a menos	0.4	Intervalo de 50%	Intervalo entre -50% e -25%	2
3	-2	-0.4	estimou a menos	0.4	Intervalo de 50%	Intervalo entre -50% e -25%	2
3	-2	-0.4	estimou a menos	0.4	Intervalo de 50%	Intervalo entre -50% e -25%	2
3	-2	-0.4	estimou a menos	0.4	Intervalo de 50%	Intervalo entre -50% e -25%	2
3	-2	-0.4	estimou a menos	0.4	Intervalo de 50%	Intervalo entre -50% e -25%	2
3	-2	-0.4	estimou a menos	0.4	Intervalo de 50%	Intervalo entre -50% e -25%	2
3	-2	-0.4	estimou a menos	0.4	Intervalo de 50%	Intervalo entre -50% e -25%	2
3	-2	-0.4	estimou a menos	0.4	Intervalo de 50%	Intervalo entre -50% e -25%	2
3	-2	-0.4	estimou a menos	0.4	Intervalo de 50%	Intervalo entre -50% e -25%	2
3	-2	-0.4	estimou a menos	0.4	Intervalo de 50%	Intervalo entre -50% e -25%	2
3	-2	-0.4	estimou a menos	0.4	Intervalo de 50%	Intervalo entre -50% e -25%	2
3	-2	-0.4	estimou a menos	0.4	Intervalo de 50%	Intervalo entre -50% e -25%	2
3	-2	-0.4	estimou a menos	0.4	Intervalo de 50%	Intervalo entre -50% e -25%	2
3	-2	-0.4	estimou a menos	0.4	Intervalo de 50%	Intervalo entre -50% e -25%	2
3	-2	-0.4	estimou a menos	0.4	Intervalo de 50%	Intervalo entre -50% e -25%	2
3	-2	-0.4	estimou a menos	0.4	Intervalo de 50%	Intervalo entre -50% e -25%	2
3.5	-1.5	-0.3	estimou a menos	0.3	Intervalo de 50%	Intervalo entre -50% e -25%	2
3.5	-1.5	-0.3	estimou a menos	0.3	Intervalo de 50%	Intervalo entre -50% e -25%	2
3.5	-1.5	-0.3	estimou a menos	0.3	Intervalo de 50%	Intervalo entre -50% e -25%	2
3.5	-1.5	-0.3	estimou a menos	0.3	Intervalo de 50%	Intervalo entre -50% e -25%	2
3.5	-1.5	-0.3	estimou a menos	0.3	Intervalo de 50%	Intervalo entre -50% e -25%	2
3.5	-1.5	-0.3	estimou a menos	0.3	Intervalo de 50%	Intervalo entre -50% e -25%	2
3.5	-1.5	-0.3	estimou a menos	0.3	Intervalo de 50%	Intervalo entre -50% e -25%	2
4	-1	-0.2	estimou a menos	0.2	Intervalo de 25%	Intervalo entre -25% e 0%	1
4	-1	-0.2	estimou a menos	0.2	Intervalo de 25%	Intervalo entre -25% e 0%	1
4	-1	-0.2	estimou a menos	0.2	Intervalo de 25%	Intervalo entre -25% e 0%	1
4	-1	-0.2	estimou a menos	0.2	Intervalo de 25%	Intervalo entre -25% e 0%	1
4	-1	-0.2	estimou a menos	0.2	Intervalo de 25%	Intervalo entre -25% e 0%	1
4.5	-0.5	-0.1	estimou a menos	0.1	Intervalo de 25%	Intervalo entre -25% e 0%	1
4.5	-0.5	-0.1	estimou a menos	0.1	Intervalo de 25%	Intervalo entre -25% e 0%	1
5	0	0	acertou	0	Intervalo de 25%	Intervalo entre 0 e 25%	1
5	0	0	acertou	0	Intervalo de 25%	Intervalo entre 0 e 25%	1
5	0	0	acertou	0	Intervalo de 25%	Intervalo entre 0 e 25%	1
5	0	0	acertou	0	Intervalo de 25%	Intervalo entre 0 e 25%	1
5	0	0	acertou	0	Intervalo de 25%	Intervalo entre 0 e 25%	1
5	0	0	acertou	0	Intervalo de 25%	Intervalo entre 0 e 25%	1
5	0	0	acertou	0	Intervalo de 25%	Intervalo entre 0 e 25%	1
5	0	0	acertou	0	Intervalo de 25%	Intervalo entre 0 e 25%	1
5	0	0	acertou	0	Intervalo de 25%	Intervalo entre 0 e 25%	1
5	0	0	acertou	0	Intervalo de 25%	Intervalo entre 0 e 25%	1
5	0	0	acertou	0	Intervalo de 25%	Intervalo entre 0 e 25%	1
5	0	0	acertou	0	Intervalo de 25%	Intervalo entre 0 e 25%	1
5	0	0	acertou	0	Intervalo de 25%	Intervalo entre 0 e 25%	1
5	0	0	acertou	0	Intervalo de 25%	Intervalo entre 0 e 25%	1
5	0	0	acertou	0	Intervalo de 25%	Intervalo entre 0 e 25%	1
5	0	0	acertou	0	Intervalo de 25%	Intervalo entre 0 e 25%	1
5	0	0	acertou	0	Intervalo de 25%	Intervalo entre 0 e 25%	1
5	0	0	acertou	0	Intervalo de 25%	Intervalo entre 0 e 25%	1
5	0	0	acertou	0	Intervalo de 25%	Intervalo entre 0 e 25%	1
5	0	0	acertou	0	Intervalo de 25%	Intervalo entre 0 e 25%	1
5	0	0	acertou	0	Intervalo de 25%	Intervalo entre 0 e 25%	1
5	0	0	acertou	0	Intervalo de 25%	Intervalo entre 0 e 25%	1
5	0	0	acertou	0	Intervalo de 25%	Intervalo entre 0 e 25%	1
5	0	0	acertou	0	Intervalo de 25%	Intervalo entre 0 e 25%	1
5	0	0	acertou	0	Intervalo de 25%	Intervalo entre 0 e 25%	1
5	0	0	acertou	0	Intervalo de 25%	Intervalo entre 0 e 25%	1
5	0	0	acertou	0	Intervalo de 25%	Intervalo entre 0 e 25%	1
5	0	0	acertou	0	Intervalo de 25%	Intervalo entre 0 e 25%	1
5	0	0	acertou	0	Intervalo de 25%	Intervalo entre 0 e 25%	1
5.5	0.5	0.1	estimou a cima	0.1	Intervalo de 25%	Intervalo entre 0 e 25%	1
5.5	0.5	0.1	estimou a cima	0.1	Intervalo de 25%	Intervalo entre 0 e 25%	1
6	1	0.2	estimou a cima	0.2	Intervalo de 25%	Intervalo entre 0 e 25%	1
6	1	0.2	estimou a cima	0.2	Intervalo de 25%	Intervalo entre 0 e 25%	1
6	1	0.2	estimou a cima	0.2	Intervalo de 25%	Intervalo entre 0 e 25%	1
6	1	0.2	estimou a cima	0.2	Intervalo de 25%	Intervalo entre 0 e 25%	1
6	1	0.2	estimou a cima	0.2	Intervalo de 25%	Intervalo entre 0 e 25%	1
6	1	0.2	estimou a cima	0.2	Intervalo de 25%	Intervalo entre 0 e 25%	1
6	1	0.2	estimou a cima	0.2	Intervalo de 25%	Intervalo entre 0 e 25%	1
7	2	0.4	estimou a cima	0.4	Intervalo de 50%	Intervalo entre 25% e 50%	2
7	2	0.4	estimou a cima	0.4	Intervalo de 50%	Intervalo entre 25% e 50%	2
7	2	0.4	estimou a cima	0.4	Intervalo de 50%	Intervalo entre 25% e 50%	2
7	2	0.4	estimou a cima	0.4	Intervalo de 50%	Intervalo entre 25% e 50%	2
8	3	0.6	estimou a cima	0.6	Intervalo de 75%	Intervalo entre 50% e 75%	2
9	4	0.8	estimou a cima	0.8	Intervalo acima de 75%	Intervalo acima de 75%	2
10	5	1	estimou a cima	1	Intervalo acima de 75%	Intervalo acima de 75%	2
10	5	1	estimou a cima	1	Intervalo acima de 75%	Intervalo acima de 75%	2
10	5	1	estimou a cima	1	Intervalo acima de 75%	Intervalo acima de 75%	2
10	5	1	estimou a cima	1	Intervalo acima de 75%	Intervalo acima de 75%	2
10	5	1	estimou a cima	1	Intervalo acima de 75%	Intervalo acima de 75%	2
10	5	1	estimou a cima	1	Intervalo acima de 75%	Intervalo acima de 75%	2
10	5	1	estimou a cima	1	Intervalo acima de 75%	Intervalo acima de 75%	2
10	5	1	estimou a cima	1	Intervalo acima de 75%	Intervalo acima de 75%	2
11	6	1.2	estimou a cima	1.2	Intervalo acima de 75%	Intervalo acima de 75%	2
11	6	1.2	estimou a cima	1.2	Intervalo acima de 75%	Intervalo acima de 75%	2
12	7	1.4	estimou a cima	1.4	Intervalo acima de 75%	Intervalo acima de 75%	2
12	7	1.4	estimou a cima	1.4	Intervalo acima de 75%	Intervalo acima de 75%	2
15	10	2	estimou a cima	2	Intervalo acima de 75%	Intervalo acima de 75%	2
30	25	5	estimou a cima	5	Intervalo acima de 75%	Intervalo acima de 75%	2

## Sheet: Flexible sigmoidoscopy
Answers (n)	Deviation	%Deviation	Classification	% absolute deviation	Deviation range	Deviation range 2
10	-12.64	-0.56	estimou a menos	0.56	Intervalo de 75%	Intervalo entre -75% e -50%	2		Legend (Portuguese to English):
15	-7.64	-0.34	estimou a menos	0.34	Intervalo de 50%	Intervalo entre -50% e -25%	2	TOTAL	TOTAL	167
15	-7.64	-0.34	estimou a menos	0.34	Intervalo de 50%	Intervalo entre -50% e -25%	2	% SUBESTIMAÇÃO	% Underestimates	8.98204
15	-7.64	-0.34	estimou a menos	0.34	Intervalo de 50%	Intervalo entre -50% e -25%	2	% SOBRESTIMAÇÃO	% Overestimates	91.018
15	-7.64	-0.34	estimou a menos	0.34	Intervalo de 50%	Intervalo entre -50% e -25%	2	% ACERTO	% Correct estimates	0
15	-7.64	-0.34	estimou a menos	0.34	Intervalo de 50%	Intervalo entre -50% e -25%	2	% INTERVALO DE 25%	% within 25%	10.7784
16	-6.64	-0.29	estimou a menos	0.29	Intervalo de 50%	Intervalo entre -50% e -25%	2	% INTERVALO DE 50%	% within 50%	16.7665
20	-2.64	-0.12	estimou a menos	0.12	Intervalo de 25%	Intervalo entre -25% e 0%	1	% INTERVALO DE 75%	% within 75%	1.79641
20	-2.64	-0.12	estimou a menos	0.12	Intervalo de 25%	Intervalo entre -25% e 0%	1	% INTERVALO ACIMA DE 75%	% above 75%	70.6587
20	-2.64	-0.12	estimou a menos	0.12	Intervalo de 25%	Intervalo entre -25% e 0%	1	Média	Average	1.8185
20	-2.64	-0.12	estimou a menos	0.12	Intervalo de 25%	Intervalo entre -25% e 0%	1	%INTERVALO < - 75%	% < - 75% range	0
20	-2.64	-0.12	estimou a menos	0.12	Intervalo de 25%	Intervalo entre -25% e 0%	1	%INTERVALO - 75%;-50%	% - 75%;-50% range	0.598802
20	-2.64	-0.12	estimou a menos	0.12	Intervalo de 25%	Intervalo entre -25% e 0%	1	%INTERVALO - 50%;-25%	% - 50%;-25% range	3.59281
20	-2.64	-0.12	estimou a menos	0.12	Intervalo de 25%	Intervalo entre -25% e 0%	1	%INTERVALO - 25%;0%	% - 25%;0% range	4.79042
20	-2.64	-0.12	estimou a menos	0.12	Intervalo de 25%	Intervalo entre -25% e 0%	1	%INTERVALO 0%;25%	% 0%;25% range	5.98802
25	2.36	0.1	estimou a cima	0.1	Intervalo de 25%	Intervalo entre 0 e 25%	1	%INTERVALO 25%;50%	% 25%;50% range	13.1737
25	2.36	0.1	estimou a cima	0.1	Intervalo de 25%	Intervalo entre 0 e 25%	1	%INTERVALO 50%;75%	% 50%;75% range	1.1976
25	2.36	0.1	estimou a cima	0.1	Intervalo de 25%	Intervalo entre 0 e 25%	1	%INTERVALO > 75%	% >75% range	70.6587
25	2.36	0.1	estimou a cima	0.1	Intervalo de 25%	Intervalo entre 0 e 25%	1
25	2.36	0.1	estimou a cima	0.1	Intervalo de 25%	Intervalo entre 0 e 25%	1
25	2.36	0.1	estimou a cima	0.1	Intervalo de 25%	Intervalo entre 0 e 25%	1
25	2.36	0.1	estimou a cima	0.1	Intervalo de 25%	Intervalo entre 0 e 25%	1
25	2.36	0.1	estimou a cima	0.1	Intervalo de 25%	Intervalo entre 0 e 25%	1
25	2.36	0.1	estimou a cima	0.1	Intervalo de 25%	Intervalo entre 0 e 25%	1
28	5.36	0.24	estimou a cima	0.24	Intervalo de 25%	Intervalo entre 0 e 25%	1
30	7.36	0.33	estimou a cima	0.33	Intervalo de 50%	Intervalo entre 25% e 50%	2
30	7.36	0.33	estimou a cima	0.33	Intervalo de 50%	Intervalo entre 25% e 50%	2
30	7.36	0.33	estimou a cima	0.33	Intervalo de 50%	Intervalo entre 25% e 50%	2
30	7.36	0.33	estimou a cima	0.33	Intervalo de 50%	Intervalo entre 25% e 50%	2
30	7.36	0.33	estimou a cima	0.33	Intervalo de 50%	Intervalo entre 25% e 50%	2
30	7.36	0.33	estimou a cima	0.33	Intervalo de 50%	Intervalo entre 25% e 50%	2
30	7.36	0.33	estimou a cima	0.33	Intervalo de 50%	Intervalo entre 25% e 50%	2
30	7.36	0.33	estimou a cima	0.33	Intervalo de 50%	Intervalo entre 25% e 50%	2
30	7.36	0.33	estimou a cima	0.33	Intervalo de 50%	Intervalo entre 25% e 50%	2
30	7.36	0.33	estimou a cima	0.33	Intervalo de 50%	Intervalo entre 25% e 50%	2
30	7.36	0.33	estimou a cima	0.33	Intervalo de 50%	Intervalo entre 25% e 50%	2
30	7.36	0.33	estimou a cima	0.33	Intervalo de 50%	Intervalo entre 25% e 50%	2
30	7.36	0.33	estimou a cima	0.33	Intervalo de 50%	Intervalo entre 25% e 50%	2
30	7.36	0.33	estimou a cima	0.33	Intervalo de 50%	Intervalo entre 25% e 50%	2
30	7.36	0.33	estimou a cima	0.33	Intervalo de 50%	Intervalo entre 25% e 50%	2
30	7.36	0.33	estimou a cima	0.33	Intervalo de 50%	Intervalo entre 25% e 50%	2
30	7.36	0.33	estimou a cima	0.33	Intervalo de 50%	Intervalo entre 25% e 50%	2
30	7.36	0.33	estimou a cima	0.33	Intervalo de 50%	Intervalo entre 25% e 50%	2
30	7.36	0.33	estimou a cima	0.33	Intervalo de 50%	Intervalo entre 25% e 50%	2
30	7.36	0.33	estimou a cima	0.33	Intervalo de 50%	Intervalo entre 25% e 50%	2
30	7.36	0.33	estimou a cima	0.33	Intervalo de 50%	Intervalo entre 25% e 50%	2
30	7.36	0.33	estimou a cima	0.33	Intervalo de 50%	Intervalo entre 25% e 50%	2
35	12.36	0.55	estimou a cima	0.55	Intervalo de 75%	Intervalo entre 50% e 75%	2
35	12.36	0.55	estimou a cima	0.55	Intervalo de 75%	Intervalo entre 50% e 75%	2
40	17.36	0.77	estimou a cima	0.77	Intervalo acima de 75%	Intervalo acima de 75%	2
40	17.36	0.77	estimou a cima	0.77	Intervalo acima de 75%	Intervalo acima de 75%	2
40	17.36	0.77	estimou a cima	0.77	Intervalo acima de 75%	Intervalo acima de 75%	2
40	17.36	0.77	estimou a cima	0.77	Intervalo acima de 75%	Intervalo acima de 75%	2
40	17.36	0.77	estimou a cima	0.77	Intervalo acima de 75%	Intervalo acima de 75%	2
40	17.36	0.77	estimou a cima	0.77	Intervalo acima de 75%	Intervalo acima de 75%	2
40	17.36	0.77	estimou a cima	0.77	Intervalo acima de 75%	Intervalo acima de 75%	2
40	17.36	0.77	estimou a cima	0.77	Intervalo acima de 75%	Intervalo acima de 75%	2
40	17.36	0.77	estimou a cima	0.77	Intervalo acima de 75%	Intervalo acima de 75%	2
40	17.36	0.77	estimou a cima	0.77	Intervalo acima de 75%	Intervalo acima de 75%	2
40	17.36	0.77	estimou a cima	0.77	Intervalo acima de 75%	Intervalo acima de 75%	2
40	17.36	0.77	estimou a cima	0.77	Intervalo acima de 75%	Intervalo acima de 75%	2
40	17.36	0.77	estimou a cima	0.77	Intervalo acima de 75%	Intervalo acima de 75%	2
40	17.36	0.77	estimou a cima	0.77	Intervalo acima de 75%	Intervalo acima de 75%	2
40	17.36	0.77	estimou a cima	0.77	Intervalo acima de 75%	Intervalo acima de 75%	2
40	17.36	0.77	estimou a cima	0.77	Intervalo acima de 75%	Intervalo acima de 75%	2
40	17.36	0.77	estimou a cima	0.77	Intervalo acima de 75%	Intervalo acima de 75%	2
40	17.36	0.77	estimou a cima	0.77	Intervalo acima de 75%	Intervalo acima de 75%	2
40	17.36	0.77	estimou a cima	0.77	Intervalo acima de 75%	Intervalo acima de 75%	2
40	17.36	0.77	estimou a cima	0.77	Intervalo acima de 75%	Intervalo acima de 75%	2
40	17.36	0.77	estimou a cima	0.77	Intervalo acima de 75%	Intervalo acima de 75%	2
40	17.36	0.77	estimou a cima	0.77	Intervalo acima de 75%	Intervalo acima de 75%	2
45	22.36	0.99	estimou a cima	0.99	Intervalo acima de 75%	Intervalo acima de 75%	2
45	22.36	0.99	estimou a cima	0.99	Intervalo acima de 75%	Intervalo acima de 75%	2
50	27.36	1.21	estimou a cima	1.21	Intervalo acima de 75%	Intervalo acima de 75%	2
50	27.36	1.21	estimou a cima	1.21	Intervalo acima de 75%	Intervalo acima de 75%	2
50	27.36	1.21	estimou a cima	1.21	Intervalo acima de 75%	Intervalo acima de 75%	2
50	27.36	1.21	estimou a cima	1.21	Intervalo acima de 75%	Intervalo acima de 75%	2
50	27.36	1.21	estimou a cima	1.21	Intervalo acima de 75%	Intervalo acima de 75%	2
50	27.36	1.21	estimou a cima	1.21	Intervalo acima de 75%	Intervalo acima de 75%	2
50	27.36	1.21	estimou a cima	1.21	Intervalo acima de 75%	Intervalo acima de 75%	2
50	27.36	1.21	estimou a cima	1.21	Intervalo acima de 75%	Intervalo acima de 75%	2
50	27.36	1.21	estimou a cima	1.21	Intervalo acima de 75%	Intervalo acima de 75%	2
50	27.36	1.21	estimou a cima	1.21	Intervalo acima de 75%	Intervalo acima de 75%	2
50	27.36	1.21	estimou a cima	1.21	Intervalo acima de 75%	Intervalo acima de 75%	2
50	27.36	1.21	estimou a cima	1.21	Intervalo acima de 75%	Intervalo acima de 75%	2
50	27.36	1.21	estimou a cima	1.21	Intervalo acima de 75%	Intervalo acima de 75%	2
50	27.36	1.21	estimou a cima	1.21	Intervalo acima de 75%	Intervalo acima de 75%	2
50	27.36	1.21	estimou a cima	1.21	Intervalo acima de 75%	Intervalo acima de 75%	2
50	27.36	1.21	estimou a cima	1.21	Intervalo acima de 75%	Intervalo acima de 75%	2
50	27.36	1.21	estimou a cima	1.21	Intervalo acima de 75%	Intervalo acima de 75%	2
50	27.36	1.21	estimou a cima	1.21	Intervalo acima de 75%	Intervalo acima de 75%	2
50	27.36	1.21	estimou a cima	1.21	Intervalo acima de 75%	Intervalo acima de 75%	2
50	27.36	1.21	estimou a cima	1.21	Intervalo acima de 75%	Intervalo acima de 75%	2
50	27.36	1.21	estimou a cima	1.21	Intervalo acima de 75%	Intervalo acima de 75%	2
50	27.36	1.21	estimou a cima	1.21	Intervalo acima de 75%	Intervalo acima de 75%	2
50	27.36	1.21	estimou a cima	1.21	Intervalo acima de 75%	Intervalo acima de 75%	2
50	27.36	1.21	estimou a cima	1.21	Intervalo acima de 75%	Intervalo acima de 75%	2
50	27.36	1.21	estimou a cima	1.21	Intervalo acima de 75%	Intervalo acima de 75%	2
55	32.36	1.43	estimou a cima	1.43	Intervalo acima de 75%	Intervalo acima de 75%	2
60	37.36	1.65	estimou a cima	1.65	Intervalo acima de 75%	Intervalo acima de 75%	2
60	37.36	1.65	estimou a cima	1.65	Intervalo acima de 75%	Intervalo acima de 75%	2
60	37.36	1.65	estimou a cima	1.65	Intervalo acima de 75%	Intervalo acima de 75%	2
60	37.36	1.65	estimou a cima	1.65	Intervalo acima de 75%	Intervalo acima de 75%	2
60	37.36	1.65	estimou a cima	1.65	Intervalo acima de 75%	Intervalo acima de 75%	2
60	37.36	1.65	estimou a cima	1.65	Intervalo acima de 75%	Intervalo acima de 75%	2
60	37.36	1.65	estimou a cima	1.65	Intervalo acima de 75%	Intervalo acima de 75%	2
60	37.36	1.65	estimou a cima	1.65	Intervalo acima de 75%	Intervalo acima de 75%	2
60	37.36	1.65	estimou a cima	1.65	Intervalo acima de 75%	Intervalo acima de 75%	2
60	37.36	1.65	estimou a cima	1.65	Intervalo acima de 75%	Intervalo acima de 75%	2
60	37.36	1.65	estimou a cima	1.65	Intervalo acima de 75%	Intervalo acima de 75%	2
60	37.36	1.65	estimou a cima	1.65	Intervalo acima de 75%	Intervalo acima de 75%	2
60	37.36	1.65	estimou a cima	1.65	Intervalo acima de 75%	Intervalo acima de 75%	2
60	37.36	1.65	estimou a cima	1.65	Intervalo acima de 75%	Intervalo acima de 75%	2
60	37.36	1.65	estimou a cima	1.65	Intervalo acima de 75%	Intervalo acima de 75%	2
60	37.36	1.65	estimou a cima	1.65	Intervalo acima de 75%	Intervalo acima de 75%	2
60	37.36	1.65	estimou a cima	1.65	Intervalo acima de 75%	Intervalo acima de 75%	2
60	37.36	1.65	estimou a cima	1.65	Intervalo acima de 75%	Intervalo acima de 75%	2
60	37.36	1.65	estimou a cima	1.65	Intervalo acima de 75%	Intervalo acima de 75%	2
60	37.36	1.65	estimou a cima	1.65	Intervalo acima de 75%	Intervalo acima de 75%	2
70	47.36	2.09	estimou a cima	2.09	Intervalo acima de 75%	Intervalo acima de 75%	2
70	47.36	2.09	estimou a cima	2.09	Intervalo acima de 75%	Intervalo acima de 75%	2
70	47.36	2.09	estimou a cima	2.09	Intervalo acima de 75%	Intervalo acima de 75%	2
70	47.36	2.09	estimou a cima	2.09	Intervalo acima de 75%	Intervalo acima de 75%	2
70	47.36	2.09	estimou a cima	2.09	Intervalo acima de 75%	Intervalo acima de 75%	2
70	47.36	2.09	estimou a cima	2.09	Intervalo acima de 75%	Intervalo acima de 75%	2
70	47.36	2.09	estimou a cima	2.09	Intervalo acima de 75%	Intervalo acima de 75%	2
75	52.36	2.31	estimou a cima	2.31	Intervalo acima de 75%	Intervalo acima de 75%	2
80	57.36	2.53	estimou a cima	2.53	Intervalo acima de 75%	Intervalo acima de 75%	2
80	57.36	2.53	estimou a cima	2.53	Intervalo acima de 75%	Intervalo acima de 75%	2
80	57.36	2.53	estimou a cima	2.53	Intervalo acima de 75%	Intervalo acima de 75%	2
80	57.36	2.53	estimou a cima	2.53	Intervalo acima de 75%	Intervalo acima de 75%	2
80	57.36	2.53	estimou a cima	2.53	Intervalo acima de 75%	Intervalo acima de 75%	2
80	57.36	2.53	estimou a cima	2.53	Intervalo acima de 75%	Intervalo acima de 75%	2
80	57.36	2.53	estimou a cima	2.53	Intervalo acima de 75%	Intervalo acima de 75%	2
80	57.36	2.53	estimou a cima	2.53	Intervalo acima de 75%	Intervalo acima de 75%	2
80	57.36	2.53	estimou a cima	2.53	Intervalo acima de 75%	Intervalo acima de 75%	2
80	57.36	2.53	estimou a cima	2.53	Intervalo acima de 75%	Intervalo acima de 75%	2
90	67.36	2.98	estimou a cima	2.98	Intervalo acima de 75%	Intervalo acima de 75%	2
100	77.36	3.42	estimou a cima	3.42	Intervalo acima de 75%	Intervalo acima de 75%	2
100	77.36	3.42	estimou a cima	3.42	Intervalo acima de 75%	Intervalo acima de 75%	2
100	77.36	3.42	estimou a cima	3.42	Intervalo acima de 75%	Intervalo acima de 75%	2
100	77.36	3.42	estimou a cima	3.42	Intervalo acima de 75%	Intervalo acima de 75%	2
100	77.36	3.42	estimou a cima	3.42	Intervalo acima de 75%	Intervalo acima de 75%	2
100	77.36	3.42	estimou a cima	3.42	Intervalo acima de 75%	Intervalo acima de 75%	2
100	77.36	3.42	estimou a cima	3.42	Intervalo acima de 75%	Intervalo acima de 75%	2
100	77.36	3.42	estimou a cima	3.42	Intervalo acima de 75%	Intervalo acima de 75%	2
100	77.36	3.42	estimou a cima	3.42	Intervalo acima de 75%	Intervalo acima de 75%	2
100	77.36	3.42	estimou a cima	3.42	Intervalo acima de 75%	Intervalo acima de 75%	2
120	97.36	4.3	estimou a cima	4.3	Intervalo acima de 75%	Intervalo acima de 75%	2
120	97.36	4.3	estimou a cima	4.3	Intervalo acima de 75%	Intervalo acima de 75%	2
120	97.36	4.3	estimou a cima	4.3	Intervalo acima de 75%	Intervalo acima de 75%	2
120	97.36	4.3	estimou a cima	4.3	Intervalo acima de 75%	Intervalo acima de 75%	2
150	127.36	5.63	estimou a cima	5.63	Intervalo acima de 75%	Intervalo acima de 75%	2
150	127.36	5.63	estimou a cima	5.63	Intervalo acima de 75%	Intervalo acima de 75%	2
150	127.36	5.63	estimou a cima	5.63	Intervalo acima de 75%	Intervalo acima de 75%	2
150	127.36	5.63	estimou a cima	5.63	Intervalo acima de 75%	Intervalo acima de 75%	2
150	127.36	5.63	estimou a cima	5.63	Intervalo acima de 75%	Intervalo acima de 75%	2
150	127.36	5.63	estimou a cima	5.63	Intervalo acima de 75%	Intervalo acima de 75%	2
150	127.36	5.63	estimou a cima	5.63	Intervalo acima de 75%	Intervalo acima de 75%	2
180	157.36	6.95	estimou a cima	6.95	Intervalo acima de 75%	Intervalo acima de 75%	2
180	157.36	6.95	estimou a cima	6.95	Intervalo acima de 75%	Intervalo acima de 75%	2
180	157.36	6.95	estimou a cima	6.95	Intervalo acima de 75%	Intervalo acima de 75%	2
200	177.36	7.83	estimou a cima	7.83	Intervalo acima de 75%	Intervalo acima de 75%	2
200	177.36	7.83	estimou a cima	7.83	Intervalo acima de 75%	Intervalo acima de 75%	2
200	177.36	7.83	estimou a cima	7.83	Intervalo acima de 75%	Intervalo acima de 75%	2
250	227.36	10.04	estimou a cima	10.04	Intervalo acima de 75%	Intervalo acima de 75%	2
400	377.36	16.67	estimou a cima	16.67	Intervalo acima de 75%	Intervalo acima de 75%	2

## Sheet: Chest X ray
Answers (n)	Deviation	%Deviation	Classification	% absolute deviation	Deviation range	Deviation range 2
1.5	-3.12	-0.68	estimou a menos	0.68	Intervalo de 75%	Intervalo entre -75% e -50%	2			Legend (Portuguese to English):
1.5	-3.12	-0.68	estimou a menos	0.68	Intervalo de 75%	Intervalo entre -75% e -50%	2	TOTAL	188	TOTAL
1.5	-3.12	-0.68	estimou a menos	0.68	Intervalo de 75%	Intervalo entre -75% e -50%	2	% SUBESTIMAÇÃO	11.7021	% Underestimates
2	-2.62	-0.57	estimou a menos	0.57	Intervalo de 75%	Intervalo entre -75% e -50%	2	% SOBRESTIMAÇÃO	88.2979	% Overestimates
2	-2.62	-0.57	estimou a menos	0.57	Intervalo de 75%	Intervalo entre -75% e -50%	2	% ACERTO	0	% Correct estimates
2	-2.62	-0.57	estimou a menos	0.57	Intervalo de 75%	Intervalo entre -75% e -50%	2	% INTERVALO DE 25%	30.8511	% within 25%
2	-2.62	-0.57	estimou a menos	0.57	Intervalo de 75%	Intervalo entre -75% e -50%	2	% INTERVALO DE 50%	4.78723	% within 50%
2	-2.62	-0.57	estimou a menos	0.57	Intervalo de 75%	Intervalo entre -75% e -50%	2	% INTERVALO DE 75%	10.6383	% within 75%
2	-2.62	-0.57	estimou a menos	0.57	Intervalo de 75%	Intervalo entre -75% e -50%	2	% INTERVALO ACIMA DE 75%	53.7234	% above 75%
2.5	-2.12	-0.46	estimou a menos	0.46	Intervalo de 50%	Intervalo entre -50% e -25%	2	Média	1.54154	Average
3	-1.62	-0.35	estimou a menos	0.35	Intervalo de 50%	Intervalo entre -50% e -25%	2	%INTERVALO < - 75%	0	% < - 75% range
3	-1.62	-0.35	estimou a menos	0.35	Intervalo de 50%	Intervalo entre -50% e -25%	2	%INTERVALO - 75%;-50%	4.78723	% - 75%;-50% range
3	-1.62	-0.35	estimou a menos	0.35	Intervalo de 50%	Intervalo entre -50% e -25%	2	%INTERVALO - 50%;-25%	2.65957	% - 50%;-25% range
3	-1.62	-0.35	estimou a menos	0.35	Intervalo de 50%	Intervalo entre -50% e -25%	2	%INTERVALO - 25%;0%	4.25532	% - 25%;0% range
4	-0.62	-0.13	estimou a menos	0.13	Intervalo de 25%	Intervalo entre -25% e 0%	1	%INTERVALO 0%;25%	26.5957	% 0%;25% range
4	-0.62	-0.13	estimou a menos	0.13	Intervalo de 25%	Intervalo entre -25% e 0%	1	%INTERVALO 25%;50%	2.12766	% 25%;50% range
4	-0.62	-0.13	estimou a menos	0.13	Intervalo de 25%	Intervalo entre -25% e 0%	1	%INTERVALO 50%;75%	5.85106	% 50%;75% range
4	-0.62	-0.13	estimou a menos	0.13	Intervalo de 25%	Intervalo entre -25% e 0%	1	%INTERVALO > 75%	53.7234	% >75% range
4	-0.62	-0.13	estimou a menos	0.13	Intervalo de 25%	Intervalo entre -25% e 0%	1
4	-0.62	-0.13	estimou a menos	0.13	Intervalo de 25%	Intervalo entre -25% e 0%	1
4	-0.62	-0.13	estimou a menos	0.13	Intervalo de 25%	Intervalo entre -25% e 0%	1
4	-0.62	-0.13	estimou a menos	0.13	Intervalo de 25%	Intervalo entre -25% e 0%	1
5	0.38	0.08	estimou a cima	0.08	Intervalo de 25%	Intervalo entre 0 e 25%	1
5	0.38	0.08	estimou a cima	0.08	Intervalo de 25%	Intervalo entre 0 e 25%	1
5	0.38	0.08	estimou a cima	0.08	Intervalo de 25%	Intervalo entre 0 e 25%	1
5	0.38	0.08	estimou a cima	0.08	Intervalo de 25%	Intervalo entre 0 e 25%	1
5	0.38	0.08	estimou a cima	0.08	Intervalo de 25%	Intervalo entre 0 e 25%	1
5	0.38	0.08	estimou a cima	0.08	Intervalo de 25%	Intervalo entre 0 e 25%	1
5	0.38	0.08	estimou a cima	0.08	Intervalo de 25%	Intervalo entre 0 e 25%	1
5	0.38	0.08	estimou a cima	0.08	Intervalo de 25%	Intervalo entre 0 e 25%	1
5	0.38	0.08	estimou a cima	0.08	Intervalo de 25%	Intervalo entre 0 e 25%	1
5	0.38	0.08	estimou a cima	0.08	Intervalo de 25%	Intervalo entre 0 e 25%	1
5	0.38	0.08	estimou a cima	0.08	Intervalo de 25%	Intervalo entre 0 e 25%	1
5	0.38	0.08	estimou a cima	0.08	Intervalo de 25%	Intervalo entre 0 e 25%	1
5	0.38	0.08	estimou a cima	0.08	Intervalo de 25%	Intervalo entre 0 e 25%	1
5	0.38	0.08	estimou a cima	0.08	Intervalo de 25%	Intervalo entre 0 e 25%	1
5	0.38	0.08	estimou a cima	0.08	Intervalo de 25%	Intervalo entre 0 e 25%	1
5	0.38	0.08	estimou a cima	0.08	Intervalo de 25%	Intervalo entre 0 e 25%	1
5	0.38	0.08	estimou a cima	0.08	Intervalo de 25%	Intervalo entre 0 e 25%	1
5	0.38	0.08	estimou a cima	0.08	Intervalo de 25%	Intervalo entre 0 e 25%	1
5	0.38	0.08	estimou a cima	0.08	Intervalo de 25%	Intervalo entre 0 e 25%	1
5	0.38	0.08	estimou a cima	0.08	Intervalo de 25%	Intervalo entre 0 e 25%	1
5	0.38	0.08	estimou a cima	0.08	Intervalo de 25%	Intervalo entre 0 e 25%	1
5	0.38	0.08	estimou a cima	0.08	Intervalo de 25%	Intervalo entre 0 e 25%	1
5	0.38	0.08	estimou a cima	0.08	Intervalo de 25%	Intervalo entre 0 e 25%	1
5	0.38	0.08	estimou a cima	0.08	Intervalo de 25%	Intervalo entre 0 e 25%	1
5	0.38	0.08	estimou a cima	0.08	Intervalo de 25%	Intervalo entre 0 e 25%	1
5	0.38	0.08	estimou a cima	0.08	Intervalo de 25%	Intervalo entre 0 e 25%	1
5	0.38	0.08	estimou a cima	0.08	Intervalo de 25%	Intervalo entre 0 e 25%	1
5	0.38	0.08	estimou a cima	0.08	Intervalo de 25%	Intervalo entre 0 e 25%	1
5	0.38	0.08	estimou a cima	0.08	Intervalo de 25%	Intervalo entre 0 e 25%	1
5	0.38	0.08	estimou a cima	0.08	Intervalo de 25%	Intervalo entre 0 e 25%	1
5	0.38	0.08	estimou a cima	0.08	Intervalo de 25%	Intervalo entre 0 e 25%	1
5	0.38	0.08	estimou a cima	0.08	Intervalo de 25%	Intervalo entre 0 e 25%	1
5	0.38	0.08	estimou a cima	0.08	Intervalo de 25%	Intervalo entre 0 e 25%	1
5	0.38	0.08	estimou a cima	0.08	Intervalo de 25%	Intervalo entre 0 e 25%	1
5	0.38	0.08	estimou a cima	0.08	Intervalo de 25%	Intervalo entre 0 e 25%	1
5	0.38	0.08	estimou a cima	0.08	Intervalo de 25%	Intervalo entre 0 e 25%	1
5	0.38	0.08	estimou a cima	0.08	Intervalo de 25%	Intervalo entre 0 e 25%	1
5	0.38	0.08	estimou a cima	0.08	Intervalo de 25%	Intervalo entre 0 e 25%	1
5	0.38	0.08	estimou a cima	0.08	Intervalo de 25%	Intervalo entre 0 e 25%	1
5	0.38	0.08	estimou a cima	0.08	Intervalo de 25%	Intervalo entre 0 e 25%	1
5	0.38	0.08	estimou a cima	0.08	Intervalo de 25%	Intervalo entre 0 e 25%	1
5	0.38	0.08	estimou a cima	0.08	Intervalo de 25%	Intervalo entre 0 e 25%	1
5	0.38	0.08	estimou a cima	0.08	Intervalo de 25%	Intervalo entre 0 e 25%	1
5	0.38	0.08	estimou a cima	0.08	Intervalo de 25%	Intervalo entre 0 e 25%	1
5	0.38	0.08	estimou a cima	0.08	Intervalo de 25%	Intervalo entre 0 e 25%	1
5	0.38	0.08	estimou a cima	0.08	Intervalo de 25%	Intervalo entre 0 e 25%	1
5	0.38	0.08	estimou a cima	0.08	Intervalo de 25%	Intervalo entre 0 e 25%	1
5	0.38	0.08	estimou a cima	0.08	Intervalo de 25%	Intervalo entre 0 e 25%	1
5	0.38	0.08	estimou a cima	0.08	Intervalo de 25%	Intervalo entre 0 e 25%	1
5.5	0.88	0.19	estimou a cima	0.19	Intervalo de 25%	Intervalo entre 0 e 25%	1
6	1.38	0.3	estimou a cima	0.3	Intervalo de 50%	Intervalo entre 25% e 50%	2
6	1.38	0.3	estimou a cima	0.3	Intervalo de 50%	Intervalo entre 25% e 50%	2
6	1.38	0.3	estimou a cima	0.3	Intervalo de 50%	Intervalo entre 25% e 50%	2
6	1.38	0.3	estimou a cima	0.3	Intervalo de 50%	Intervalo entre 25% e 50%	2
7	2.38	0.52	estimou a cima	0.52	Intervalo de 75%	Intervalo entre 50% e 75%	2
7	2.38	0.52	estimou a cima	0.52	Intervalo de 75%	Intervalo entre 50% e 75%	2
7	2.38	0.52	estimou a cima	0.52	Intervalo de 75%	Intervalo entre 50% e 75%	2
7	2.38	0.52	estimou a cima	0.52	Intervalo de 75%	Intervalo entre 50% e 75%	2
7	2.38	0.52	estimou a cima	0.52	Intervalo de 75%	Intervalo entre 50% e 75%	2
8	3.38	0.73	estimou a cima	0.73	Intervalo de 75%	Intervalo entre 50% e 75%	2
8	3.38	0.73	estimou a cima	0.73	Intervalo de 75%	Intervalo entre 50% e 75%	2
8	3.38	0.73	estimou a cima	0.73	Intervalo de 75%	Intervalo entre 50% e 75%	2
8	3.38	0.73	estimou a cima	0.73	Intervalo de 75%	Intervalo entre 50% e 75%	2
8	3.38	0.73	estimou a cima	0.73	Intervalo de 75%	Intervalo entre 50% e 75%	2
8	3.38	0.73	estimou a cima	0.73	Intervalo de 75%	Intervalo entre 50% e 75%	2
9	4.38	0.95	estimou a cima	0.95	Intervalo acima de 75%	Intervalo acima de 75%	2
10	5.38	1.16	estimou a cima	1.16	Intervalo acima de 75%	Intervalo acima de 75%	2
10	5.38	1.16	estimou a cima	1.16	Intervalo acima de 75%	Intervalo acima de 75%	2
10	5.38	1.16	estimou a cima	1.16	Intervalo acima de 75%	Intervalo acima de 75%	2
10	5.38	1.16	estimou a cima	1.16	Intervalo acima de 75%	Intervalo acima de 75%	2
10	5.38	1.16	estimou a cima	1.16	Intervalo acima de 75%	Intervalo acima de 75%	2
10	5.38	1.16	estimou a cima	1.16	Intervalo acima de 75%	Intervalo acima de 75%	2
10	5.38	1.16	estimou a cima	1.16	Intervalo acima de 75%	Intervalo acima de 75%	2
10	5.38	1.16	estimou a cima	1.16	Intervalo acima de 75%	Intervalo acima de 75%	2
10	5.38	1.16	estimou a cima	1.16	Intervalo acima de 75%	Intervalo acima de 75%	2
10	5.38	1.16	estimou a cima	1.16	Intervalo acima de 75%	Intervalo acima de 75%	2
10	5.38	1.16	estimou a cima	1.16	Intervalo acima de 75%	Intervalo acima de 75%	2
10	5.38	1.16	estimou a cima	1.16	Intervalo acima de 75%	Intervalo acima de 75%	2
10	5.38	1.16	estimou a cima	1.16	Intervalo acima de 75%	Intervalo acima de 75%	2
10	5.38	1.16	estimou a cima	1.16	Intervalo acima de 75%	Intervalo acima de 75%	2
10	5.38	1.16	estimou a cima	1.16	Intervalo acima de 75%	Intervalo acima de 75%	2
10	5.38	1.16	estimou a cima	1.16	Intervalo acima de 75%	Intervalo acima de 75%	2
10	5.38	1.16	estimou a cima	1.16	Intervalo acima de 75%	Intervalo acima de 75%	2
10	5.38	1.16	estimou a cima	1.16	Intervalo acima de 75%	Intervalo acima de 75%	2
10	5.38	1.16	estimou a cima	1.16	Intervalo acima de 75%	Intervalo acima de 75%	2
10	5.38	1.16	estimou a cima	1.16	Intervalo acima de 75%	Intervalo acima de 75%	2
10	5.38	1.16	estimou a cima	1.16	Intervalo acima de 75%	Intervalo acima de 75%	2
10	5.38	1.16	estimou a cima	1.16	Intervalo acima de 75%	Intervalo acima de 75%	2
10	5.38	1.16	estimou a cima	1.16	Intervalo acima de 75%	Intervalo acima de 75%	2
10	5.38	1.16	estimou a cima	1.16	Intervalo acima de 75%	Intervalo acima de 75%	2
10	5.38	1.16	estimou a cima	1.16	Intervalo acima de 75%	Intervalo acima de 75%	2
10	5.38	1.16	estimou a cima	1.16	Intervalo acima de 75%	Intervalo acima de 75%	2
10	5.38	1.16	estimou a cima	1.16	Intervalo acima de 75%	Intervalo acima de 75%	2
10	5.38	1.16	estimou a cima	1.16	Intervalo acima de 75%	Intervalo acima de 75%	2
10	5.38	1.16	estimou a cima	1.16	Intervalo acima de 75%	Intervalo acima de 75%	2
10	5.38	1.16	estimou a cima	1.16	Intervalo acima de 75%	Intervalo acima de 75%	2
10	5.38	1.16	estimou a cima	1.16	Intervalo acima de 75%	Intervalo acima de 75%	2
10	5.38	1.16	estimou a cima	1.16	Intervalo acima de 75%	Intervalo acima de 75%	2
10	5.38	1.16	estimou a cima	1.16	Intervalo acima de 75%	Intervalo acima de 75%	2
10	5.38	1.16	estimou a cima	1.16	Intervalo acima de 75%	Intervalo acima de 75%	2
10	5.38	1.16	estimou a cima	1.16	Intervalo acima de 75%	Intervalo acima de 75%	2
10	5.38	1.16	estimou a cima	1.16	Intervalo acima de 75%	Intervalo acima de 75%	2
10	5.38	1.16	estimou a cima	1.16	Intervalo acima de 75%	Intervalo acima de 75%	2
10	5.38	1.16	estimou a cima	1.16	Intervalo acima de 75%	Intervalo acima de 75%	2
10	5.38	1.16	estimou a cima	1.16	Intervalo acima de 75%	Intervalo acima de 75%	2
10	5.38	1.16	estimou a cima	1.16	Intervalo acima de 75%	Intervalo acima de 75%	2
10	5.38	1.16	estimou a cima	1.16	Intervalo acima de 75%	Intervalo acima de 75%	2
10	5.38	1.16	estimou a cima	1.16	Intervalo acima de 75%	Intervalo acima de 75%	2
10	5.38	1.16	estimou a cima	1.16	Intervalo acima de 75%	Intervalo acima de 75%	2
10	5.38	1.16	estimou a cima	1.16	Intervalo acima de 75%	Intervalo acima de 75%	2
10	5.38	1.16	estimou a cima	1.16	Intervalo acima de 75%	Intervalo acima de 75%	2
10	5.38	1.16	estimou a cima	1.16	Intervalo acima de 75%	Intervalo acima de 75%	2
10	5.38	1.16	estimou a cima	1.16	Intervalo acima de 75%	Intervalo acima de 75%	2
10	5.38	1.16	estimou a cima	1.16	Intervalo acima de 75%	Intervalo acima de 75%	2
10	5.38	1.16	estimou a cima	1.16	Intervalo acima de 75%	Intervalo acima de 75%	2
10	5.38	1.16	estimou a cima	1.16	Intervalo acima de 75%	Intervalo acima de 75%	2
10	5.38	1.16	estimou a cima	1.16	Intervalo acima de 75%	Intervalo acima de 75%	2
11	6.38	1.38	estimou a cima	1.38	Intervalo acima de 75%	Intervalo acima de 75%	2
12	7.38	1.6	estimou a cima	1.6	Intervalo acima de 75%	Intervalo acima de 75%	2
12	7.38	1.6	estimou a cima	1.6	Intervalo acima de 75%	Intervalo acima de 75%	2
12	7.38	1.6	estimou a cima	1.6	Intervalo acima de 75%	Intervalo acima de 75%	2
15	10.38	2.25	estimou a cima	2.25	Intervalo acima de 75%	Intervalo acima de 75%	2
15	10.38	2.25	estimou a cima	2.25	Intervalo acima de 75%	Intervalo acima de 75%	2
15	10.38	2.25	estimou a cima	2.25	Intervalo acima de 75%	Intervalo acima de 75%	2
15	10.38	2.25	estimou a cima	2.25	Intervalo acima de 75%	Intervalo acima de 75%	2
15	10.38	2.25	estimou a cima	2.25	Intervalo acima de 75%	Intervalo acima de 75%	2
15	10.38	2.25	estimou a cima	2.25	Intervalo acima de 75%	Intervalo acima de 75%	2
15	10.38	2.25	estimou a cima	2.25	Intervalo acima de 75%	Intervalo acima de 75%	2
15	10.38	2.25	estimou a cima	2.25	Intervalo acima de 75%	Intervalo acima de 75%	2
15	10.38	2.25	estimou a cima	2.25	Intervalo acima de 75%	Intervalo acima de 75%	2
15	10.38	2.25	estimou a cima	2.25	Intervalo acima de 75%	Intervalo acima de 75%	2
15	10.38	2.25	estimou a cima	2.25	Intervalo acima de 75%	Intervalo acima de 75%	2
15	10.38	2.25	estimou a cima	2.25	Intervalo acima de 75%	Intervalo acima de 75%	2
15	10.38	2.25	estimou a cima	2.25	Intervalo acima de 75%	Intervalo acima de 75%	2
15	10.38	2.25	estimou a cima	2.25	Intervalo acima de 75%	Intervalo acima de 75%	2
20	15.38	3.33	estimou a cima	3.33	Intervalo acima de 75%	Intervalo acima de 75%	2
20	15.38	3.33	estimou a cima	3.33	Intervalo acima de 75%	Intervalo acima de 75%	2
20	15.38	3.33	estimou a cima	3.33	Intervalo acima de 75%	Intervalo acima de 75%	2
20	15.38	3.33	estimou a cima	3.33	Intervalo acima de 75%	Intervalo acima de 75%	2
20	15.38	3.33	estimou a cima	3.33	Intervalo acima de 75%	Intervalo acima de 75%	2
20	15.38	3.33	estimou a cima	3.33	Intervalo acima de 75%	Intervalo acima de 75%	2
20	15.38	3.33	estimou a cima	3.33	Intervalo acima de 75%	Intervalo acima de 75%	2
20	15.38	3.33	estimou a cima	3.33	Intervalo acima de 75%	Intervalo acima de 75%	2
20	15.38	3.33	estimou a cima	3.33	Intervalo acima de 75%	Intervalo acima de 75%	2
20	15.38	3.33	estimou a cima	3.33	Intervalo acima de 75%	Intervalo acima de 75%	2
20	15.38	3.33	estimou a cima	3.33	Intervalo acima de 75%	Intervalo acima de 75%	2
20	15.38	3.33	estimou a cima	3.33	Intervalo acima de 75%	Intervalo acima de 75%	2
20	15.38	3.33	estimou a cima	3.33	Intervalo acima de 75%	Intervalo acima de 75%	2
20	15.38	3.33	estimou a cima	3.33	Intervalo acima de 75%	Intervalo acima de 75%	2
20	15.38	3.33	estimou a cima	3.33	Intervalo acima de 75%	Intervalo acima de 75%	2
25	20.38	4.41	estimou a cima	4.41	Intervalo acima de 75%	Intervalo acima de 75%	2
25	20.38	4.41	estimou a cima	4.41	Intervalo acima de 75%	Intervalo acima de 75%	2
25	20.38	4.41	estimou a cima	4.41	Intervalo acima de 75%	Intervalo acima de 75%	2
30	25.38	5.49	estimou a cima	5.49	Intervalo acima de 75%	Intervalo acima de 75%	2
30	25.38	5.49	estimou a cima	5.49	Intervalo acima de 75%	Intervalo acima de 75%	2
30	25.38	5.49	estimou a cima	5.49	Intervalo acima de 75%	Intervalo acima de 75%	2
30	25.38	5.49	estimou a cima	5.49	Intervalo acima de 75%	Intervalo acima de 75%	2
30	25.38	5.49	estimou a cima	5.49	Intervalo acima de 75%	Intervalo acima de 75%	2
30	25.38	5.49	estimou a cima	5.49	Intervalo acima de 75%	Intervalo acima de 75%	2
30	25.38	5.49	estimou a cima	5.49	Intervalo acima de 75%	Intervalo acima de 75%	2
40	35.38	7.66	estimou a cima	7.66	Intervalo acima de 75%	Intervalo acima de 75%	2
50	45.38	9.82	estimou a cima	9.82	Intervalo acima de 75%	Intervalo acima de 75%	2
50	45.38	9.82	estimou a cima	9.82	Intervalo acima de 75%	Intervalo acima de 75%	2
50	45.38	9.82	estimou a cima	9.82	Intervalo acima de 75%	Intervalo acima de 75%	2
60	55.38	11.99	estimou a cima	11.99	Intervalo acima de 75%	Intervalo acima de 75%	2
100	95.38	20.65	estimou a cima	20.65	Intervalo acima de 75%	Intervalo acima de 75%	2

## Sheet: Abdominal TC
Answers (n)	Deviation	%Deviation	Classification	% absolute deviation	Deviation range	Deviation range 2
2	-88.65	-0.98	estimou a menos	0.98	Intervalo acima de 75%	Intervalo abaixo de -75%	2			Legend (Portuguese to English):
10	-80.65	-0.89	estimou a menos	0.89	Intervalo acima de 75%	Intervalo abaixo de -75%	2	TOTAL	189	TOTAL
10	-80.65	-0.89	estimou a menos	0.89	Intervalo acima de 75%	Intervalo abaixo de -75%	2	% SUBESTIMAÇÃO	51.3228	% Underestimates
20	-70.65	-0.78	estimou a menos	0.78	Intervalo acima de 75%	Intervalo abaixo de -75%	2	% SOBRESTIMAÇÃO	48.6772	% Overestimates
20	-70.65	-0.78	estimou a menos	0.78	Intervalo acima de 75%	Intervalo abaixo de -75%	2	% ACERTO	0	% Correct estimates
20	-70.65	-0.78	estimou a menos	0.78	Intervalo acima de 75%	Intervalo abaixo de -75%	2	% INTERVALO DE 25%	28.0423	% within 25%
20	-70.65	-0.78	estimou a menos	0.78	Intervalo acima de 75%	Intervalo abaixo de -75%	2	% INTERVALO DE 50%	31.746	% within 50%
20	-70.65	-0.78	estimou a menos	0.78	Intervalo acima de 75%	Intervalo abaixo de -75%	2	% INTERVALO DE 75%	22.2222	% within 75%
20	-70.65	-0.78	estimou a menos	0.78	Intervalo acima de 75%	Intervalo abaixo de -75%	2	% INTERVALO ACIMA DE 75%	17.9894	% above 75%
25	-65.65	-0.72	estimou a menos	0.72	Intervalo de 75%	Intervalo entre -75% e -50%	2	Média	0.535238	Average
25	-65.65	-0.72	estimou a menos	0.72	Intervalo de 75%	Intervalo entre -75% e -50%	2	%INTERVALO < - 75%	4.7619	% < - 75% range
30	-60.65	-0.67	estimou a menos	0.67	Intervalo de 75%	Intervalo entre -75% e -50%	2	%INTERVALO - 75%;-50%	10.0529	% - 75%;-50% range
30	-60.65	-0.67	estimou a menos	0.67	Intervalo de 75%	Intervalo entre -75% e -50%	2	%INTERVALO - 50%;-25%	18.5185	% - 50%;-25% range
30	-60.65	-0.67	estimou a menos	0.67	Intervalo de 75%	Intervalo entre -75% e -50%	2	%INTERVALO - 25%;0%	17.9894	% - 25%;0% range
30	-60.65	-0.67	estimou a menos	0.67	Intervalo de 75%	Intervalo entre -75% e -50%	2	%INTERVALO 0%;25%	10.0529	% 0%;25% range
30	-60.65	-0.67	estimou a menos	0.67	Intervalo de 75%	Intervalo entre -75% e -50%	2	%INTERVALO 25%;50%	13.2275	% 25%;50% range
30	-60.65	-0.67	estimou a menos	0.67	Intervalo de 75%	Intervalo entre -75% e -50%	2	%INTERVALO 50%;75%	12.1693	% 50%;75% range
30	-60.65	-0.67	estimou a menos	0.67	Intervalo de 75%	Intervalo entre -75% e -50%	2	%INTERVALO > 75%	13.2275	% >75% range
30	-60.65	-0.67	estimou a menos	0.67	Intervalo de 75%	Intervalo entre -75% e -50%	2
35	-55.65	-0.61	estimou a menos	0.61	Intervalo de 75%	Intervalo entre -75% e -50%	2
40	-50.65	-0.56	estimou a menos	0.56	Intervalo de 75%	Intervalo entre -75% e -50%	2
40	-50.65	-0.56	estimou a menos	0.56	Intervalo de 75%	Intervalo entre -75% e -50%	2
40	-50.65	-0.56	estimou a menos	0.56	Intervalo de 75%	Intervalo entre -75% e -50%	2
40	-50.65	-0.56	estimou a menos	0.56	Intervalo de 75%	Intervalo entre -75% e -50%	2
40	-50.65	-0.56	estimou a menos	0.56	Intervalo de 75%	Intervalo entre -75% e -50%	2
40	-50.65	-0.56	estimou a menos	0.56	Intervalo de 75%	Intervalo entre -75% e -50%	2
40	-50.65	-0.56	estimou a menos	0.56	Intervalo de 75%	Intervalo entre -75% e -50%	2
40	-50.65	-0.56	estimou a menos	0.56	Intervalo de 75%	Intervalo entre -75% e -50%	2
45	-45.65	-0.5	estimou a menos	0.5	Intervalo de 50%	Intervalo entre -50% e -25%	2
50	-40.65	-0.45	estimou a menos	0.45	Intervalo de 50%	Intervalo entre -50% e -25%	2
50	-40.65	-0.45	estimou a menos	0.45	Intervalo de 50%	Intervalo entre -50% e -25%	2
50	-40.65	-0.45	estimou a menos	0.45	Intervalo de 50%	Intervalo entre -50% e -25%	2
50	-40.65	-0.45	estimou a menos	0.45	Intervalo de 50%	Intervalo entre -50% e -25%	2
50	-40.65	-0.45	estimou a menos	0.45	Intervalo de 50%	Intervalo entre -50% e -25%	2
50	-40.65	-0.45	estimou a menos	0.45	Intervalo de 50%	Intervalo entre -50% e -25%	2
50	-40.65	-0.45	estimou a menos	0.45	Intervalo de 50%	Intervalo entre -50% e -25%	2
50	-40.65	-0.45	estimou a menos	0.45	Intervalo de 50%	Intervalo entre -50% e -25%	2
50	-40.65	-0.45	estimou a menos	0.45	Intervalo de 50%	Intervalo entre -50% e -25%	2
50	-40.65	-0.45	estimou a menos	0.45	Intervalo de 50%	Intervalo entre -50% e -25%	2
50	-40.65	-0.45	estimou a menos	0.45	Intervalo de 50%	Intervalo entre -50% e -25%	2
50	-40.65	-0.45	estimou a menos	0.45	Intervalo de 50%	Intervalo entre -50% e -25%	2
55	-35.65	-0.39	estimou a menos	0.39	Intervalo de 50%	Intervalo entre -50% e -25%	2
60	-30.65	-0.34	estimou a menos	0.34	Intervalo de 50%	Intervalo entre -50% e -25%	2
60	-30.65	-0.34	estimou a menos	0.34	Intervalo de 50%	Intervalo entre -50% e -25%	2
60	-30.65	-0.34	estimou a menos	0.34	Intervalo de 50%	Intervalo entre -50% e -25%	2
60	-30.65	-0.34	estimou a menos	0.34	Intervalo de 50%	Intervalo entre -50% e -25%	2
60	-30.65	-0.34	estimou a menos	0.34	Intervalo de 50%	Intervalo entre -50% e -25%	2
60	-30.65	-0.34	estimou a menos	0.34	Intervalo de 50%	Intervalo entre -50% e -25%	2
60	-30.65	-0.34	estimou a menos	0.34	Intervalo de 50%	Intervalo entre -50% e -25%	2
60	-30.65	-0.34	estimou a menos	0.34	Intervalo de 50%	Intervalo entre -50% e -25%	2
60	-30.65	-0.34	estimou a menos	0.34	Intervalo de 50%	Intervalo entre -50% e -25%	2
60	-30.65	-0.34	estimou a menos	0.34	Intervalo de 50%	Intervalo entre -50% e -25%	2
60	-30.65	-0.34	estimou a menos	0.34	Intervalo de 50%	Intervalo entre -50% e -25%	2
60	-30.65	-0.34	estimou a menos	0.34	Intervalo de 50%	Intervalo entre -50% e -25%	2
60	-30.65	-0.34	estimou a menos	0.34	Intervalo de 50%	Intervalo entre -50% e -25%	2
60	-30.65	-0.34	estimou a menos	0.34	Intervalo de 50%	Intervalo entre -50% e -25%	2
60	-30.65	-0.34	estimou a menos	0.34	Intervalo de 50%	Intervalo entre -50% e -25%	2
60	-30.65	-0.34	estimou a menos	0.34	Intervalo de 50%	Intervalo entre -50% e -25%	2
60	-30.65	-0.34	estimou a menos	0.34	Intervalo de 50%	Intervalo entre -50% e -25%	2
60	-30.65	-0.34	estimou a menos	0.34	Intervalo de 50%	Intervalo entre -50% e -25%	2
60	-30.65	-0.34	estimou a menos	0.34	Intervalo de 50%	Intervalo entre -50% e -25%	2
60	-30.65	-0.34	estimou a menos	0.34	Intervalo de 50%	Intervalo entre -50% e -25%	2
60	-30.65	-0.34	estimou a menos	0.34	Intervalo de 50%	Intervalo entre -50% e -25%	2
70	-20.65	-0.23	estimou a menos	0.23	Intervalo de 25%	Intervalo entre -25% e 0%	1
70	-20.65	-0.23	estimou a menos	0.23	Intervalo de 25%	Intervalo entre -25% e 0%	1
70	-20.65	-0.23	estimou a menos	0.23	Intervalo de 25%	Intervalo entre -25% e 0%	1
70	-20.65	-0.23	estimou a menos	0.23	Intervalo de 25%	Intervalo entre -25% e 0%	1
70	-20.65	-0.23	estimou a menos	0.23	Intervalo de 25%	Intervalo entre -25% e 0%	1
70	-20.65	-0.23	estimou a menos	0.23	Intervalo de 25%	Intervalo entre -25% e 0%	1
70	-20.65	-0.23	estimou a menos	0.23	Intervalo de 25%	Intervalo entre -25% e 0%	1
70	-20.65	-0.23	estimou a menos	0.23	Intervalo de 25%	Intervalo entre -25% e 0%	1
70	-20.65	-0.23	estimou a menos	0.23	Intervalo de 25%	Intervalo entre -25% e 0%	1
70	-20.65	-0.23	estimou a menos	0.23	Intervalo de 25%	Intervalo entre -25% e 0%	1
70	-20.65	-0.23	estimou a menos	0.23	Intervalo de 25%	Intervalo entre -25% e 0%	1
70	-20.65	-0.23	estimou a menos	0.23	Intervalo de 25%	Intervalo entre -25% e 0%	1
70	-20.65	-0.23	estimou a menos	0.23	Intervalo de 25%	Intervalo entre -25% e 0%	1
75	-15.65	-0.17	estimou a menos	0.17	Intervalo de 25%	Intervalo entre -25% e 0%	1
75	-15.65	-0.17	estimou a menos	0.17	Intervalo de 25%	Intervalo entre -25% e 0%	1
75	-15.65	-0.17	estimou a menos	0.17	Intervalo de 25%	Intervalo entre -25% e 0%	1
75	-15.65	-0.17	estimou a menos	0.17	Intervalo de 25%	Intervalo entre -25% e 0%	1
80	-10.65	-0.12	estimou a menos	0.12	Intervalo de 25%	Intervalo entre -25% e 0%	1
80	-10.65	-0.12	estimou a menos	0.12	Intervalo de 25%	Intervalo entre -25% e 0%	1
80	-10.65	-0.12	estimou a menos	0.12	Intervalo de 25%	Intervalo entre -25% e 0%	1
80	-10.65	-0.12	estimou a menos	0.12	Intervalo de 25%	Intervalo entre -25% e 0%	1
80	-10.65	-0.12	estimou a menos	0.12	Intervalo de 25%	Intervalo entre -25% e 0%	1
80	-10.65	-0.12	estimou a menos	0.12	Intervalo de 25%	Intervalo entre -25% e 0%	1
80	-10.65	-0.12	estimou a menos	0.12	Intervalo de 25%	Intervalo entre -25% e 0%	1
80	-10.65	-0.12	estimou a menos	0.12	Intervalo de 25%	Intervalo entre -25% e 0%	1
80	-10.65	-0.12	estimou a menos	0.12	Intervalo de 25%	Intervalo entre -25% e 0%	1
80	-10.65	-0.12	estimou a menos	0.12	Intervalo de 25%	Intervalo entre -25% e 0%	1
80	-10.65	-0.12	estimou a menos	0.12	Intervalo de 25%	Intervalo entre -25% e 0%	1
80	-10.65	-0.12	estimou a menos	0.12	Intervalo de 25%	Intervalo entre -25% e 0%	1
80	-10.65	-0.12	estimou a menos	0.12	Intervalo de 25%	Intervalo entre -25% e 0%	1
80	-10.65	-0.12	estimou a menos	0.12	Intervalo de 25%	Intervalo entre -25% e 0%	1
90	-0.65	-0.01	estimou a menos	0.01	Intervalo de 25%	Intervalo entre -25% e 0%	1
90	-0.65	-0.01	estimou a menos	0.01	Intervalo de 25%	Intervalo entre -25% e 0%	1
90	-0.65	-0.01	estimou a menos	0.01	Intervalo de 25%	Intervalo entre -25% e 0%	1
100	9.35	0.1	estimou a cima	0.1	Intervalo de 25%	Intervalo entre 0 e 25%	1
100	9.35	0.1	estimou a cima	0.1	Intervalo de 25%	Intervalo entre 0 e 25%	1
100	9.35	0.1	estimou a cima	0.1	Intervalo de 25%	Intervalo entre 0 e 25%	1
100	9.35	0.1	estimou a cima	0.1	Intervalo de 25%	Intervalo entre 0 e 25%	1
100	9.35	0.1	estimou a cima	0.1	Intervalo de 25%	Intervalo entre 0 e 25%	1
100	9.35	0.1	estimou a cima	0.1	Intervalo de 25%	Intervalo entre 0 e 25%	1
100	9.35	0.1	estimou a cima	0.1	Intervalo de 25%	Intervalo entre 0 e 25%	1
100	9.35	0.1	estimou a cima	0.1	Intervalo de 25%	Intervalo entre 0 e 25%	1
100	9.35	0.1	estimou a cima	0.1	Intervalo de 25%	Intervalo entre 0 e 25%	1
100	9.35	0.1	estimou a cima	0.1	Intervalo de 25%	Intervalo entre 0 e 25%	1
100	9.35	0.1	estimou a cima	0.1	Intervalo de 25%	Intervalo entre 0 e 25%	1
100	9.35	0.1	estimou a cima	0.1	Intervalo de 25%	Intervalo entre 0 e 25%	1
100	9.35	0.1	estimou a cima	0.1	Intervalo de 25%	Intervalo entre 0 e 25%	1
100	9.35	0.1	estimou a cima	0.1	Intervalo de 25%	Intervalo entre 0 e 25%	1
100	9.35	0.1	estimou a cima	0.1	Intervalo de 25%	Intervalo entre 0 e 25%	1
100	9.35	0.1	estimou a cima	0.1	Intervalo de 25%	Intervalo entre 0 e 25%	1
100	9.35	0.1	estimou a cima	0.1	Intervalo de 25%	Intervalo entre 0 e 25%	1
100	9.35	0.1	estimou a cima	0.1	Intervalo de 25%	Intervalo entre 0 e 25%	1
110	19.35	0.21	estimou a cima	0.21	Intervalo de 25%	Intervalo entre 0 e 25%	1
120	29.35	0.32	estimou a cima	0.32	Intervalo de 50%	Intervalo entre 25% e 50%	2
120	29.35	0.32	estimou a cima	0.32	Intervalo de 50%	Intervalo entre 25% e 50%	2
120	29.35	0.32	estimou a cima	0.32	Intervalo de 50%	Intervalo entre 25% e 50%	2
120	29.35	0.32	estimou a cima	0.32	Intervalo de 50%	Intervalo entre 25% e 50%	2
120	29.35	0.32	estimou a cima	0.32	Intervalo de 50%	Intervalo entre 25% e 50%	2
120	29.35	0.32	estimou a cima	0.32	Intervalo de 50%	Intervalo entre 25% e 50%	2
120	29.35	0.32	estimou a cima	0.32	Intervalo de 50%	Intervalo entre 25% e 50%	2
120	29.35	0.32	estimou a cima	0.32	Intervalo de 50%	Intervalo entre 25% e 50%	2
120	29.35	0.32	estimou a cima	0.32	Intervalo de 50%	Intervalo entre 25% e 50%	2
120	29.35	0.32	estimou a cima	0.32	Intervalo de 50%	Intervalo entre 25% e 50%	2
120	29.35	0.32	estimou a cima	0.32	Intervalo de 50%	Intervalo entre 25% e 50%	2
120	29.35	0.32	estimou a cima	0.32	Intervalo de 50%	Intervalo entre 25% e 50%	2
120	29.35	0.32	estimou a cima	0.32	Intervalo de 50%	Intervalo entre 25% e 50%	2
120	29.35	0.32	estimou a cima	0.32	Intervalo de 50%	Intervalo entre 25% e 50%	2
120	29.35	0.32	estimou a cima	0.32	Intervalo de 50%	Intervalo entre 25% e 50%	2
120	29.35	0.32	estimou a cima	0.32	Intervalo de 50%	Intervalo entre 25% e 50%	2
120	29.35	0.32	estimou a cima	0.32	Intervalo de 50%	Intervalo entre 25% e 50%	2
120	29.35	0.32	estimou a cima	0.32	Intervalo de 50%	Intervalo entre 25% e 50%	2
120	29.35	0.32	estimou a cima	0.32	Intervalo de 50%	Intervalo entre 25% e 50%	2
120	29.35	0.32	estimou a cima	0.32	Intervalo de 50%	Intervalo entre 25% e 50%	2
120	29.35	0.32	estimou a cima	0.32	Intervalo de 50%	Intervalo entre 25% e 50%	2
120	29.35	0.32	estimou a cima	0.32	Intervalo de 50%	Intervalo entre 25% e 50%	2
120	29.35	0.32	estimou a cima	0.32	Intervalo de 50%	Intervalo entre 25% e 50%	2
120	29.35	0.32	estimou a cima	0.32	Intervalo de 50%	Intervalo entre 25% e 50%	2
130	39.35	0.43	estimou a cima	0.43	Intervalo de 50%	Intervalo entre 25% e 50%	2
150	59.35	0.65	estimou a cima	0.65	Intervalo de 75%	Intervalo entre 50% e 75%	2
150	59.35	0.65	estimou a cima	0.65	Intervalo de 75%	Intervalo entre 50% e 75%	2
150	59.35	0.65	estimou a cima	0.65	Intervalo de 75%	Intervalo entre 50% e 75%	2
150	59.35	0.65	estimou a cima	0.65	Intervalo de 75%	Intervalo entre 50% e 75%	2
150	59.35	0.65	estimou a cima	0.65	Intervalo de 75%	Intervalo entre 50% e 75%	2
150	59.35	0.65	estimou a cima	0.65	Intervalo de 75%	Intervalo entre 50% e 75%	2
150	59.35	0.65	estimou a cima	0.65	Intervalo de 75%	Intervalo entre 50% e 75%	2
150	59.35	0.65	estimou a cima	0.65	Intervalo de 75%	Intervalo entre 50% e 75%	2
150	59.35	0.65	estimou a cima	0.65	Intervalo de 75%	Intervalo entre 50% e 75%	2
150	59.35	0.65	estimou a cima	0.65	Intervalo de 75%	Intervalo entre 50% e 75%	2
150	59.35	0.65	estimou a cima	0.65	Intervalo de 75%	Intervalo entre 50% e 75%	2
150	59.35	0.65	estimou a cima	0.65	Intervalo de 75%	Intervalo entre 50% e 75%	2
150	59.35	0.65	estimou a cima	0.65	Intervalo de 75%	Intervalo entre 50% e 75%	2
150	59.35	0.65	estimou a cima	0.65	Intervalo de 75%	Intervalo entre 50% e 75%	2
150	59.35	0.65	estimou a cima	0.65	Intervalo de 75%	Intervalo entre 50% e 75%	2
150	59.35	0.65	estimou a cima	0.65	Intervalo de 75%	Intervalo entre 50% e 75%	2
150	59.35	0.65	estimou a cima	0.65	Intervalo de 75%	Intervalo entre 50% e 75%	2
150	59.35	0.65	estimou a cima	0.65	Intervalo de 75%	Intervalo entre 50% e 75%	2
150	59.35	0.65	estimou a cima	0.65	Intervalo de 75%	Intervalo entre 50% e 75%	2
150	59.35	0.65	estimou a cima	0.65	Intervalo de 75%	Intervalo entre 50% e 75%	2
150	59.35	0.65	estimou a cima	0.65	Intervalo de 75%	Intervalo entre 50% e 75%	2
150	59.35	0.65	estimou a cima	0.65	Intervalo de 75%	Intervalo entre 50% e 75%	2
150	59.35	0.65	estimou a cima	0.65	Intervalo de 75%	Intervalo entre 50% e 75%	2
200	109.35	1.21	estimou a cima	1.21	Intervalo acima de 75%	Intervalo acima de 75%	2
200	109.35	1.21	estimou a cima	1.21	Intervalo acima de 75%	Intervalo acima de 75%	2
200	109.35	1.21	estimou a cima	1.21	Intervalo acima de 75%	Intervalo acima de 75%	2
200	109.35	1.21	estimou a cima	1.21	Intervalo acima de 75%	Intervalo acima de 75%	2
200	109.35	1.21	estimou a cima	1.21	Intervalo acima de 75%	Intervalo acima de 75%	2
200	109.35	1.21	estimou a cima	1.21	Intervalo acima de 75%	Intervalo acima de 75%	2
200	109.35	1.21	estimou a cima	1.21	Intervalo acima de 75%	Intervalo acima de 75%	2
200	109.35	1.21	estimou a cima	1.21	Intervalo acima de 75%	Intervalo acima de 75%	2
200	109.35	1.21	estimou a cima	1.21	Intervalo acima de 75%	Intervalo acima de 75%	2
200	109.35	1.21	estimou a cima	1.21	Intervalo acima de 75%	Intervalo acima de 75%	2
200	109.35	1.21	estimou a cima	1.21	Intervalo acima de 75%	Intervalo acima de 75%	2
200	109.35	1.21	estimou a cima	1.21	Intervalo acima de 75%	Intervalo acima de 75%	2
250	159.35	1.76	estimou a cima	1.76	Intervalo acima de 75%	Intervalo acima de 75%	2
250	159.35	1.76	estimou a cima	1.76	Intervalo acima de 75%	Intervalo acima de 75%	2
250	159.35	1.76	estimou a cima	1.76	Intervalo acima de 75%	Intervalo acima de 75%	2
250	159.35	1.76	estimou a cima	1.76	Intervalo acima de 75%	Intervalo acima de 75%	2
250	159.35	1.76	estimou a cima	1.76	Intervalo acima de 75%	Intervalo acima de 75%	2
250	159.35	1.76	estimou a cima	1.76	Intervalo acima de 75%	Intervalo acima de 75%	2
250	159.35	1.76	estimou a cima	1.76	Intervalo acima de 75%	Intervalo acima de 75%	2
250	159.35	1.76	estimou a cima	1.76	Intervalo acima de 75%	Intervalo acima de 75%	2
250	159.35	1.76	estimou a cima	1.76	Intervalo acima de 75%	Intervalo acima de 75%	2
250	159.35	1.76	estimou a cima	1.76	Intervalo acima de 75%	Intervalo acima de 75%	2
250	159.35	1.76	estimou a cima	1.76	Intervalo acima de 75%	Intervalo acima de 75%	2
250	159.35	1.76	estimou a cima	1.76	Intervalo acima de 75%	Intervalo acima de 75%	2
300	209.35	2.31	estimou a cima	2.31	Intervalo acima de 75%	Intervalo acima de 75%	2

[truncated: 33 more sheets: Bone densitometry, Proteinogram, GGT, AST, ALT, Glucose, Echocardiogram, Stress test, Electrocardiogram, PSA, CEA, Colonoscopy, Upper endoscopy, Prostate ultrasound, Pelvic ultrasound, Abdominal ultrasound, Breast ultrasound, Mammogram, Pap smear, FOBT …]
